# Supplementary material for: Genome-associations of extended-spectrum ß-lactamase producing (ESBL) or AmpC producing E. coli in small and medium pig farms from Khon Kaen province, Thailand
Source: BMC Microbiol. 2022 Oct 20;22:253. doi: 10.1186/s12866-022-02646-3 (PMC9585832; doi:10.1186/s12866-022-02646-3)
Supplement: Supplementary file 1 — Additional file 1: Table S1. Thai Study Metadata. [file 12866_2022_2646_MOESM1_ESM.xlsx]

## Sheet: Table_S1_Thai_Study_Metadata
Bacterial_Isolate_ID	Farm_number	Source	Selection_plate	Colony_number	Farm_size	Species_MALDI_TOF	ID	x_farm	y_farm	lat_drugStore	long_drugStore	Host	Selection	fasta_name	ST	Kmer_Species	PhG	Final_Species	Bla_Gene	beta_lactamase_type	MCR_Variant	MCR	BioSample
116CM1	116	C	M	1	medium	E.coli	9977	16.5009	102.965	16.4968	102.963	Human_Contact	ESBL	D116CM1.fasta	10	Escherichia coli	A	Escherichia coli	blaCTX-M-55	ESBL	mcr-3.2	TRUE	SAMEA6832350
116CM2	116	C	M	2	medium	E.coli	9977	16.5009	102.965	16.4968	102.963	Human_Contact	ESBL	D116CM2.fasta	216	Escherichia coli	A	Escherichia coli	blaCTX-M-15	ESBL	NA	NA	SAMEA6832351
116CM2	116	C	M	2	medium	E.coli	9977	16.5009	102.965	16.4968	102.963	Human_Contact	ESBL	D116CM2.fasta	216	Escherichia coli	A	Escherichia coli	blaTEM-1B	Narrow_A	NA	NA	SAMEA6832351
116CP1	116	C	P	1	medium	E.coli	9977	16.5009	102.965	16.4968	102.963	Human_Contact	Colistin	D116CP1.fasta	10	Escherichia coli	A	Escherichia coli	blaCTX-M-55	ESBL	mcr-3.2	TRUE	SAMEA6832352
116PM1	116	P	M	1	medium	E.coli	9977	16.5009	102.965	16.4968	102.963	Pig	ESBL	D116PM1.fasta	6449	Escherichia coli	A	Escherichia coli	blaCMY-2	pAmpC	NA	NA	SAMEA6832353
116PM2	116	P	M	2	medium	E.coli	9977	16.5009	102.965	16.4968	102.963	Pig	ESBL	D116PM2.fasta	6449	Escherichia coli	A	Escherichia coli	blaCMY-2	pAmpC	NA	NA	SAMEA6832354
116UM1	116	U	M	1	medium	E.coli	9977	16.5009	102.965	16.4968	102.963	Human_Non_Contact	ESBL	D116UM1.fasta	144	Escherichia coli	B2	Escherichia coli	blaCTX-M-55	ESBL	NA	NA	SAMEA6832355
116UM1	116	U	M	1	medium	E.coli	9977	16.5009	102.965	16.4968	102.963	Human_Non_Contact	ESBL	D116UM1.fasta	144	Escherichia coli	B2	Escherichia coli	blaTEM-1B	Narrow_A	NA	NA	SAMEA6832355
117CM2	117	C	M	2	medium	E.coli	9976	16.4997	102.962	16.4968	102.963	Human_Contact	ESBL	D117CM2.fasta	10	Escherichia coli	A	Escherichia coli	blaTEM-1B	Narrow_A	NA	NA	SAMEA6832356
117CM2	117	C	M	2	medium	E.coli	9976	16.4997	102.962	16.4968	102.963	Human_Contact	ESBL	D117CM2.fasta	10	Escherichia coli	A	Escherichia coli	blaCTX-M-15	ESBL	NA	NA	SAMEA6832356
117PM1	117	P	M	1	medium	E.coli	9976	16.4997	102.962	16.4968	102.963	Pig	ESBL	D117PM1.fasta	6449	Escherichia coli	A	Escherichia coli	blaCMY-2	pAmpC	NA	NA	SAMEA6832357
118CM1	118	C	M	1	medium	E.coli	9975	16.5	102.96	16.4968	102.963	Human_Contact	ESBL	D118CM1.fasta	6836	Escherichia coli	A	Escherichia coli	blaCTX-M-14	ESBL	mcr-1.1	TRUE	SAMEA6832358
118CM1	118	C	M	1	medium	E.coli	9975	16.5	102.96	16.4968	102.963	Human_Contact	ESBL	D118CM1.fasta	6836	Escherichia coli	A	Escherichia coli	blaTEM-1B	Narrow_A	mcr-1.1	TRUE	SAMEA6832358
118CM2	118	C	M	2	medium	E.coli	9975	16.5	102.96	16.4968	102.963	Human_Contact	ESBL	D118CM2.fasta	2732	Escherichia coli	D	Escherichia coli	blaCMY-2	pAmpC	NA	NA	SAMEA6832359
118CP1	118	C	P	1	medium	E.coli	9975	16.5	102.96	16.4968	102.963	Human_Contact	Colistin	D118CP1.fasta	6836	Escherichia coli	A	Escherichia coli	blaCTX-M-14	ESBL	mcr-1.1	TRUE	SAMEA6832360
118CP1	118	C	P	1	medium	E.coli	9975	16.5	102.96	16.4968	102.963	Human_Contact	Colistin	D118CP1.fasta	6836	Escherichia coli	A	Escherichia coli	blaTEM-1B	Narrow_A	mcr-1.1	TRUE	SAMEA6832360
118PM2	118	P	M	2	medium	E.coli	9975	16.5	102.96	16.4968	102.963	Pig	ESBL	D118PM2.fasta	6449	Escherichia coli	A	Escherichia coli	blaCMY-2	pAmpC	NA	NA	SAMEA6832361
119PM1	119	P	M	1	medium	E.coli	9978	16.501	102.956	16.4968	102.963	Pig	ESBL	D119PM1.fasta	6449	Escherichia coli	A	Escherichia coli	blaCMY-2	pAmpC	NA	NA	SAMEA6832362
119PM2	119	P	M	2	medium	E.coli	9978	16.501	102.956	16.4968	102.963	Pig	ESBL	D119PM2.fasta	6449	Escherichia coli	A	Escherichia coli	blaCMY-2	pAmpC	NA	NA	SAMEA6832363
120CM2	120	C	M	2	medium	E.coli	99952	16.389	102.929	16.4968	102.963	Human_Contact	ESBL	D120CM2.fasta	6786	Escherichia coli	A	Escherichia coli	blaCTX-M-55	ESBL	NA	NA	SAMEA6832366
120CM2	120	C	M	2	medium	E.coli	99952	16.389	102.929	16.4968	102.963	Human_Contact	ESBL	D120CM2.fasta	6786	Escherichia coli	A	Escherichia coli	blaTEM-1B	Narrow_A	NA	NA	SAMEA6832366
120PM3	120	P	M	3	medium	E.coli	99952	16.389	102.929	16.4968	102.963	Pig	ESBL	D120PM3.fasta	6786	Escherichia coli	A	Escherichia coli	blaCTX-M-55	ESBL	NA	NA	SAMEA6832367
121CM1	121	C	M	1	medium	E.coli	9958	16.5591	102.843	16.4968	102.963	Human_Contact	ESBL	D121CM1.fasta	10	Escherichia coli	A	Escherichia coli	blaCTX-M-55	ESBL	NA	NA	SAMEA6832368
121CM1	121	C	M	1	medium	E.coli	9958	16.5591	102.843	16.4968	102.963	Human_Contact	ESBL	D121CM1.fasta	10	Escherichia coli	A	Escherichia coli	blaTEM-1B	Narrow_A	NA	NA	SAMEA6832368
121PM1	121	P	M	1	medium	E.coli	9958	16.5591	102.843	16.4968	102.963	Pig	ESBL	D121PM1.fasta	457	Escherichia coli	F	Escherichia coli	blaCTX-M-55	ESBL	NA	NA	SAMEA6832369
121PP1	121	P	P	1	medium	E.coli	9958	16.5591	102.843	16.4968	102.963	Pig	Colistin	D121PP1.fasta	216	Escherichia coli	A	Escherichia coli	blaTEM-1B	Narrow_A	mcr-3.19	TRUE	SAMEA6832370
121PP1	121	P	P	1	medium	E.coli	9958	16.5591	102.843	16.4968	102.963	Pig	Colistin	D121PP1.fasta	216	Escherichia coli	A	Escherichia coli	blaCTX-M-55	ESBL	mcr-3.19	TRUE	SAMEA6832370
121UM1	121	U	M	1	medium	E.coli	9958	16.5591	102.843	16.4968	102.963	Human_Non_Contact	ESBL	D121UM1.fasta	216	Escherichia coli	A	Escherichia coli	blaTEM-1B	Narrow_A	mcr-3.19	TRUE	SAMEA6832371
121UM1	121	U	M	1	medium	E.coli	9958	16.5591	102.843	16.4968	102.963	Human_Non_Contact	ESBL	D121UM1.fasta	216	Escherichia coli	A	Escherichia coli	blaCTX-M-55	ESBL	mcr-3.19	TRUE	SAMEA6832371
121UM2	121	U	M	2	medium	E.coli	9958	16.5591	102.843	16.4968	102.963	Human_Non_Contact	ESBL	D121UM2.fasta	1193	Escherichia coli	B2	Escherichia coli	blaCTX-M-27	ESBL	NA	NA	SAMEA6832372
121UP3	121	U	P	3	medium	E.coli	9958	16.5591	102.843	16.4968	102.963	Human_Non_Contact	Colistin	D121UP3.fasta	216	Escherichia coli	A	Escherichia coli	blaTEM-1B	Narrow_A	mcr-3.19	TRUE	SAMEA6832373
121UP3	121	U	P	3	medium	E.coli	9958	16.5591	102.843	16.4968	102.963	Human_Non_Contact	Colistin	D121UP3.fasta	216	Escherichia coli	A	Escherichia coli	blaCTX-M-55	ESBL	mcr-3.19	TRUE	SAMEA6832373
122PM1	122	P	M	1	medium	E.coli	9951	16.4931	102.948	16.4968	102.963	Pig	ESBL	D122PM1.fasta	515	Escherichia coli	B1	Escherichia coli	blaCTX-M-14	ESBL	NA	NA	SAMEA6832374
122PM1	122	P	M	1	medium	E.coli	9951	16.4931	102.948	16.4968	102.963	Pig	ESBL	D122PM1.fasta	515	Escherichia coli	B1	Escherichia coli	blaTEM-1B	Narrow_A	NA	NA	SAMEA6832374
123CM1	123	C	M	1	medium	E.coli	7750	16.7259	102.92	16.7068	103.08	Human_Contact	ESBL	D123CM1.fasta	58	Escherichia coli	B1	Escherichia coli	blaTEM-1B	Narrow_A	NA	NA	SAMEA6832375
123CM1	123	C	M	1	medium	E.coli	7750	16.7259	102.92	16.7068	103.08	Human_Contact	ESBL	D123CM1.fasta	58	Escherichia coli	B1	Escherichia coli	blaCMY-2	pAmpC	NA	NA	SAMEA6832375
123CM1	123	C	M	1	medium	E.coli	7750	16.7259	102.92	16.7068	103.08	Human_Contact	ESBL	D123CM1.fasta	58	Escherichia coli	B1	Escherichia coli	blaCTX-M-55	ESBL	NA	NA	SAMEA6832375
123PM1	123	P	M	1	medium	E.coli	7750	16.7259	102.92	16.7068	103.08	Pig	ESBL	D123PM1.fasta	195	Escherichia coli	A	Escherichia coli	blaTEM-1B	Narrow_A	NA	NA	SAMEA6832376
123PM1	123	P	M	1	medium	E.coli	7750	16.7259	102.92	16.7068	103.08	Pig	ESBL	D123PM1.fasta	195	Escherichia coli	A	Escherichia coli	blaCTX-M-14	ESBL	NA	NA	SAMEA6832376
123PM2	123	P	M	2	medium	E.coli	7750	16.7259	102.92	16.7068	103.08	Pig	ESBL	D123PM2.fasta	767	Escherichia coli	B1	Escherichia coli	blaCTX-M-55	ESBL	NA	NA	SAMEA6832377
123PM2	123	P	M	2	medium	E.coli	7750	16.7259	102.92	16.7068	103.08	Pig	ESBL	D123PM2.fasta	767	Escherichia coli	B1	Escherichia coli	blaTEM-1B	Narrow_A	NA	NA	SAMEA6832377
123PM3	123	P	M	3	medium	E.coli	7750	16.7259	102.92	16.7068	103.08	Pig	ESBL	D123PM3.fasta	515	Escherichia coli	B1	Escherichia coli	blaCTX-M-14	ESBL	NA	NA	SAMEA6832378
123PP2	123	P	P	2	medium	E.coli	7750	16.7259	102.92	16.7068	103.08	Pig	Colistin	D123PP2.fasta	117	Escherichia coli	G	Escherichia coli	blaTEM-106	ESBL	mcr-1.1	TRUE	SAMEA6832379
123UM1	123	U	M	1	medium	E.coli	7750	16.7259	102.92	16.7068	103.08	Human_Non_Contact	ESBL	D123UM1.fasta	58	Escherichia coli	B1	Escherichia coli	blaTEM-1B	Narrow_A	NA	NA	SAMEA6832380
123UM1	123	U	M	1	medium	E.coli	7750	16.7259	102.92	16.7068	103.08	Human_Non_Contact	ESBL	D123UM1.fasta	58	Escherichia coli	B1	Escherichia coli	blaCMY-2	pAmpC	NA	NA	SAMEA6832380
123UM1	123	U	M	1	medium	E.coli	7750	16.7259	102.92	16.7068	103.08	Human_Non_Contact	ESBL	D123UM1.fasta	58	Escherichia coli	B1	Escherichia coli	blaCTX-M-55	ESBL	NA	NA	SAMEA6832380
123UM2	123	U	M	2	medium	E.coli	7750	16.7259	102.92	16.7068	103.08	Human_Non_Contact	ESBL	D123UM2.fasta	23	Escherichia coli	C	Escherichia coli	NA	NA	NA	NA	SAMEA6832381
124CM1	124	C	M	1	medium	E.coli	9957	16.5063	102.909	16.4968	102.963	Human_Contact	ESBL	D124CM1.fasta	8466	Escherichia coli	B1	Escherichia coli	blaTEM-1B	Narrow_A	NA	NA	SAMEA6832382
124CM1	124	C	M	1	medium	E.coli	9957	16.5063	102.909	16.4968	102.963	Human_Contact	ESBL	D124CM1.fasta	8466	Escherichia coli	B1	Escherichia coli	blaCTX-M-14	ESBL	NA	NA	SAMEA6832382
124PM2	124	P	M	2	medium	E.coli	9957	16.5063	102.909	16.4968	102.963	Pig	ESBL	D124PM2.fasta	195	Escherichia coli	A	Escherichia coli	blaCTX-M-14	ESBL	NA	NA	SAMEA6832383
125PM1	125	P	M	1	medium	E.coli	9952	16.4938	102.948	16.4968	102.963	Pig	ESBL	D125PM1.fasta	515	Escherichia coli	B1	Escherichia coli	blaTEM-1B	Narrow_A	NA	NA	SAMEA6832384
125PM1	125	P	M	1	medium	E.coli	9952	16.4938	102.948	16.4968	102.963	Pig	ESBL	D125PM1.fasta	515	Escherichia coli	B1	Escherichia coli	blaCTX-M-14	ESBL	NA	NA	SAMEA6832384
125PP1	125	P	P	1	medium	E.coli	9952	16.4938	102.948	16.4968	102.963	Pig	Colistin	D125PP1.fasta	3018	Escherichia coli	E	Escherichia coli	blaTEM-1B	Narrow_A	NA	NA	SAMEA6832385
126CM1	126	C	M	1	medium	E.coli	9953	16.4974	102.946	16.4968	102.963	Human_Contact	ESBL	D126CM1.fasta	38	Escherichia coli	D	Escherichia coli	blaTEM-215	Narrow_A	NA	NA	SAMEA6832386
126CM1	126	C	M	1	medium	E.coli	9953	16.4974	102.946	16.4968	102.963	Human_Contact	ESBL	D126CM1.fasta	38	Escherichia coli	D	Escherichia coli	blaCTX-M-55	ESBL	NA	NA	SAMEA6832386
126PM1	126	P	M	1	medium	E.coli	9953	16.4974	102.946	16.4968	102.963	Pig	ESBL	D126PM1.fasta	1081	Escherichia coli	B1	Escherichia coli	blaTEM-1B	Narrow_A	NA	NA	SAMEA6832387
126PM1	126	P	M	1	medium	E.coli	9953	16.4974	102.946	16.4968	102.963	Pig	ESBL	D126PM1.fasta	1081	Escherichia coli	B1	Escherichia coli	blaCTX-M-14	ESBL	NA	NA	SAMEA6832387
126PM2	126	P	M	2	medium	E.coli	9953	16.4974	102.946	16.4968	102.963	Pig	ESBL	D126PM2.fasta	10	Escherichia coli	A	Escherichia coli	blaCTX-M-55	ESBL	NA	NA	SAMEA6832388
126PM2	126	P	M	2	medium	E.coli	9953	16.4974	102.946	16.4968	102.963	Pig	ESBL	D126PM2.fasta	10	Escherichia coli	A	Escherichia coli	blaTEM-1B	Narrow_A	NA	NA	SAMEA6832388
126UM1	126	U	M	1	medium	E.coli	9953	16.4974	102.946	16.4968	102.963	Human_Non_Contact	ESBL	D126UM1.fasta	38	Escherichia coli	D	Escherichia coli	blaTEM-215	Narrow_A	NA	NA	SAMEA6832389
126UM1	126	U	M	1	medium	E.coli	9953	16.4974	102.946	16.4968	102.963	Human_Non_Contact	ESBL	D126UM1.fasta	38	Escherichia coli	D	Escherichia coli	blaCTX-M-55	ESBL	NA	NA	SAMEA6832389
127CM1	127	C	M	1	medium	E.coli	9954	16.4997	102.947	16.4968	102.963	Human_Contact	ESBL	D127CM1.fasta	569	Escherichia coli	B2	Escherichia coli	blaCTX-M-27	ESBL	NA	NA	SAMEA6832390
127PM1	127	P	M	1	medium	E.coli	9954	16.4997	102.947	16.4968	102.963	Pig	ESBL	D127PM1.fasta	2144	Escherichia coli	B1	Escherichia coli	blaCTX-M-55	ESBL	NA	NA	SAMEA6832391
127PM2	127	P	M	2	medium	E.coli	9954	16.4997	102.947	16.4968	102.963	Pig	ESBL	D127PM2.fasta	34	Escherichia coli	A	Escherichia coli	blaCTX-M-14	ESBL	NA	NA	SAMEA6832392
127UM1	127	U	M	1	medium	E.coli	9954	16.4997	102.947	16.4968	102.963	Human_Non_Contact	ESBL	D127UM1.fasta	7626	Escherichia coli	A	Escherichia coli	blaCTX-M-55	ESBL	NA	NA	SAMEA6832393
127UM2	127	U	M	2	medium	E.coli	9954	16.4997	102.947	16.4968	102.963	Human_Non_Contact	ESBL	D127UM2.fasta	1193	Escherichia coli	B2	Escherichia coli	blaCTX-M-27	ESBL	NA	NA	SAMEA6832394
128CM1	128	C	M	1	medium	E.coli	99951	16.3915	102.936	16.4968	102.963	Human_Contact	ESBL	D128CM1.fasta	10	Escherichia coli	A	Escherichia coli	blaCTX-M-55	ESBL	NA	NA	SAMEA6832395
128CM1	128	C	M	1	medium	E.coli	99951	16.3915	102.936	16.4968	102.963	Human_Contact	ESBL	D128CM1.fasta	10	Escherichia coli	A	Escherichia coli	blaTEM-1B	Narrow_A	NA	NA	SAMEA6832395
128CM2	128	C	M	2	medium	E.coli	99951	16.3915	102.936	16.4968	102.963	Human_Contact	ESBL	D128CM2.fasta	410	Escherichia coli	C	Escherichia coli	blaTEM-1B	Narrow_A	NA	NA	SAMEA6832396
128CM2	128	C	M	2	medium	E.coli	99951	16.3915	102.936	16.4968	102.963	Human_Contact	ESBL	D128CM2.fasta	410	Escherichia coli	C	Escherichia coli	blaCMY-2	pAmpC	NA	NA	SAMEA6832396
128CM3	128	C	M	3	medium	E.coli	99951	16.3915	102.936	16.4968	102.963	Human_Contact	ESBL	D128CM3.fasta	195	Escherichia coli	A	Escherichia coli	blaCTX-M-14	ESBL	NA	NA	SAMEA6832397
128CM3	128	C	M	3	medium	E.coli	99951	16.3915	102.936	16.4968	102.963	Human_Contact	ESBL	D128CM3.fasta	195	Escherichia coli	A	Escherichia coli	blaTEM-1B	Narrow_A	NA	NA	SAMEA6832397
128CM4	128	C	M	4	medium	E.coli	99951	16.3915	102.936	16.4968	102.963	Human_Contact	ESBL	D128CM4.fasta	2067	Escherichia coli	B1	Escherichia coli	blaTEM-1B	Narrow_A	NA	NA	SAMEA6832398
128CM4	128	C	M	4	medium	E.coli	99951	16.3915	102.936	16.4968	102.963	Human_Contact	ESBL	D128CM4.fasta	2067	Escherichia coli	B1	Escherichia coli	blaCTX-M-55	ESBL	NA	NA	SAMEA6832398
128CM5	128	C	M	5	medium	E.coli	99951	16.3915	102.936	16.4968	102.963	Human_Contact	ESBL	D128CM5.fasta	195	Escherichia coli	A	Escherichia coli	blaTEM-1B	Narrow_A	NA	NA	SAMEA6832399
128CM5	128	C	M	5	medium	E.coli	99951	16.3915	102.936	16.4968	102.963	Human_Contact	ESBL	D128CM5.fasta	195	Escherichia coli	A	Escherichia coli	blaCTX-M-14	ESBL	NA	NA	SAMEA6832399
128PM1	128	P	M	1	medium	E.coli	99951	16.3915	102.936	16.4968	102.963	Pig	ESBL	D128PM1.fasta	6786	Escherichia coli	A	Escherichia coli	blaCTX-M-55	ESBL	NA	NA	SAMEA6832400
128PM1	128	P	M	1	medium	E.coli	99951	16.3915	102.936	16.4968	102.963	Pig	ESBL	D128PM1.fasta	6786	Escherichia coli	A	Escherichia coli	blaTEM-1B	Narrow_A	NA	NA	SAMEA6832400
128PM2	128	P	M	2	medium	E.coli	99951	16.3915	102.936	16.4968	102.963	Pig	ESBL	D128PM2.fasta	515	Escherichia coli	B1	Escherichia coli	blaCTX-M-14	ESBL	NA	NA	SAMEA6832401
128PM2	128	P	M	2	medium	E.coli	99951	16.3915	102.936	16.4968	102.963	Pig	ESBL	D128PM2.fasta	515	Escherichia coli	B1	Escherichia coli	blaTEM-1B	Narrow_A	NA	NA	SAMEA6832401
128PP2	128	P	P	2	medium	E.coli	99951	16.3915	102.936	16.4968	102.963	Pig	Colistin	D128PP2.fasta	10	Escherichia coli	A	Escherichia coli	blaTEM-1B	Narrow_A	mcr-1.1	TRUE	SAMEA6832402
129PM1	129	P	M	1	medium	E.coli	9955	16.4965	102.954	16.4968	102.963	Pig	ESBL	D129PM1.fasta	10	Escherichia coli	A	Escherichia coli	blaCMY-2	pAmpC	NA	NA	SAMEA6832403
129PM2	129	P	M	2	medium	E.coli	9955	16.4965	102.954	16.4968	102.963	Pig	ESBL	D129PM2.fasta	515	Escherichia coli	B1	Escherichia coli	blaCTX-M-14	ESBL	NA	NA	SAMEA6832404
129PM2	129	P	M	2	medium	E.coli	9955	16.4965	102.954	16.4968	102.963	Pig	ESBL	D129PM2.fasta	515	Escherichia coli	B1	Escherichia coli	blaTEM-1B	Narrow_A	NA	NA	SAMEA6832404
129PP1	129	P	P	1	medium	E.coli	9955	16.4965	102.954	16.4968	102.963	Pig	Colistin	D129PP1.fasta	398	Escherichia coli	A	Escherichia coli	blaTEM-1B	Narrow_A	NA	NA	SAMEA6832405
130PM2	130	P	M	2	medium	E.coli	9956	16.4951	102.957	16.4968	102.963	Pig	ESBL	D130PM2.fasta	10	Escherichia coli	A	Escherichia coli	blaCTX-M-14	ESBL	NA	NA	SAMEA6832409
130PM2	130	P	M	2	medium	E.coli	9956	16.4951	102.957	16.4968	102.963	Pig	ESBL	D130PM2.fasta	10	Escherichia coli	A	Escherichia coli	blaTEM-1B	Narrow_A	NA	NA	SAMEA6832409
131CM1	131	C	M	1	medium	E.coli	99950	16.3941	102.945	16.4968	102.963	Human_Contact	ESBL	D131CM1.fasta	648	Escherichia coli	F	Escherichia coli	blaCTX-M-55	ESBL	NA	NA	SAMEA6832410
131CM1	131	C	M	1	medium	E.coli	99950	16.3941	102.945	16.4968	102.963	Human_Contact	ESBL	D131CM1.fasta	648	Escherichia coli	F	Escherichia coli	blaTEM-1B	Narrow_A	NA	NA	SAMEA6832410
131CM2	131	C	M	2	medium	E.coli	99950	16.3941	102.945	16.4968	102.963	Human_Contact	ESBL	D131CM2.fasta	3076	Escherichia coli	B1	Escherichia coli	blaCTX-M-55	ESBL	NA	NA	SAMEA6832411
131CM2	131	C	M	2	medium	E.coli	99950	16.3941	102.945	16.4968	102.963	Human_Contact	ESBL	D131CM2.fasta	3076	Escherichia coli	B1	Escherichia coli	blaTEM-1B	Narrow_A	NA	NA	SAMEA6832411
131CM2	131	C	M	2	medium	E.coli	99950	16.3941	102.945	16.4968	102.963	Human_Contact	ESBL	D131CM2.fasta	3076	Escherichia coli	B1	Escherichia coli	blaLAP-2	Narrow_A	NA	NA	SAMEA6832411
131PM1	131	P	M	1	medium	E.coli	99950	16.3941	102.945	16.4968	102.963	Pig	ESBL	D131PM1.fasta	1308	Escherichia coli	B1	Escherichia coli	blaCTX-M-55	ESBL	NA	NA	SAMEA6832412
131PM1	131	P	M	1	medium	E.coli	99950	16.3941	102.945	16.4968	102.963	Pig	ESBL	D131PM1.fasta	1308	Escherichia coli	B1	Escherichia coli	blaTEM-1B	Narrow_A	NA	NA	SAMEA6832412
131PM1	131	P	M	1	medium	E.coli	99950	16.3941	102.945	16.4968	102.963	Pig	ESBL	D131PM1.fasta	1308	Escherichia coli	B1	Escherichia coli	blaLAP-2	Narrow_A	NA	NA	SAMEA6832412
131PM2	131	P	M	2	medium	E.coli	99950	16.3941	102.945	16.4968	102.963	Pig	ESBL	D131PM2.fasta	10	Escherichia coli	A	Escherichia coli	blaCTX-M-14	ESBL	NA	NA	SAMEA6832413
131PM2	131	P	M	2	medium	E.coli	99950	16.3941	102.945	16.4968	102.963	Pig	ESBL	D131PM2.fasta	10	Escherichia coli	A	Escherichia coli	blaTEM-1B	Narrow_A	NA	NA	SAMEA6832413
131PP1	131	P	P	1	medium	E.coli	99950	16.3941	102.945	16.4968	102.963	Pig	Colistin	D131PP1.fasta	3944	Escherichia coli	A	Escherichia coli	blaTEM-1B	Narrow_A	mcr-3.1	TRUE	SAMEA6832414
131UM1	131	U	M	1	medium	E.coli	99950	16.3941	102.945	16.4968	102.963	Human_Non_Contact	ESBL	D131UM1.fasta	3714	Escherichia coli	B1	Escherichia coli	blaCTX-M-14	ESBL	NA	NA	SAMEA6832415
131UP1	131	U	P	1	medium	E.coli	99950	16.3941	102.945	16.4968	102.963	Human_Non_Contact	Colistin	D131UP1.fasta	48	Escherichia coli	A	Escherichia coli	blaTEM-106	ESBL	mcr-1.1	TRUE	SAMEA6832416
132CM1	132	C	M	1	medium	E.coli	8853	16.5122	102.994	16.4139	102.829	Human_Contact	ESBL	D132CM1.fasta	457	Escherichia coli	F	Escherichia coli	blaCTX-M-55	ESBL	NA	NA	SAMEA6832417
132CP1	132	C	P	1	medium	E.coli	8853	16.5122	102.994	16.4139	102.829	Human_Contact	Colistin	D132CP1.fasta	5229	Escherichia coli	B1	Escherichia coli	blaCTX-M-14	ESBL	mcr-3.5	TRUE	SAMEA6832418
132PM1	132	P	M	1	medium	E.coli	8853	16.5122	102.994	16.4139	102.829	Pig	ESBL	D132PM1.fasta	354	Escherichia coli	F	Escherichia coli	blaCTX-M-55	ESBL	NA	NA	SAMEA6832419
132PP1	132	P	P	1	medium	E.coli	8853	16.5122	102.994	16.4139	102.829	Pig	Colistin	D132PP1.fasta	101	Escherichia coli	B1	Escherichia coli	blaTEM-1B	Narrow_A	NA	NA	SAMEA6832420
133PM1	133	P	M	1	medium	E.coli	8854	16.5072	102.999	16.4139	102.829	Pig	ESBL	D133PM1.fasta	354	Escherichia coli	F	Escherichia coli	blaCTX-M-55	ESBL	NA	NA	SAMEA6832421
133PM1	133	P	M	1	medium	E.coli	8854	16.5072	102.999	16.4139	102.829	Pig	ESBL	D133PM1.fasta	354	Escherichia coli	F	Escherichia coli	blaTEM-1B	Narrow_A	NA	NA	SAMEA6832421
134CM1	134	C	M	1	medium	E.coli	8855	16.5047	103.011	16.4139	102.829	Human_Contact	ESBL	D134CM1.fasta	10	Escherichia coli	A	Escherichia coli	blaLAP-2	Narrow_A	NA	NA	SAMEA6832422
134PM1	134	P	M	1	medium	E.coli	8855	16.5047	103.011	16.4139	102.829	Pig	ESBL	D134PM1.fasta	88	Escherichia coli	C	Escherichia coli	blaCTX-M-14	ESBL	NA	NA	SAMEA6832423
134PM1	134	P	M	1	medium	E.coli	8855	16.5047	103.011	16.4139	102.829	Pig	ESBL	D134PM1.fasta	88	Escherichia coli	C	Escherichia coli	blaTEM-1B	Narrow_A	NA	NA	SAMEA6832423
134PM2	134	P	M	2	medium	E.coli	8855	16.5047	103.011	16.4139	102.829	Pig	ESBL	D134PM2.fasta	453	Escherichia coli	B1	Escherichia coli	blaTEM-1B	Narrow_A	NA	NA	SAMEA6832424
134PM2	134	P	M	2	medium	E.coli	8855	16.5047	103.011	16.4139	102.829	Pig	ESBL	D134PM2.fasta	453	Escherichia coli	B1	Escherichia coli	blaCTX-M-14	ESBL	NA	NA	SAMEA6832424
134PP1	134	P	P	1	medium	E.coli	8855	16.5047	103.011	16.4139	102.829	Pig	Colistin	D134PP1.fasta	453	Escherichia coli	B1	Escherichia coli	blaTEM-1B	Narrow_A	NA	NA	SAMEA6832425
134PP1	134	P	P	1	medium	E.coli	8855	16.5047	103.011	16.4139	102.829	Pig	Colistin	D134PP1.fasta	453	Escherichia coli	B1	Escherichia coli	blaCTX-M-14	ESBL	NA	NA	SAMEA6832425
135CM1	135	C	M	1	medium	E.coli	8856	16.505	103.011	16.4139	102.829	Human_Contact	ESBL	D135CM1.fasta	101	Escherichia coli	B1	Escherichia coli	blaCMY-2	pAmpC	NA	NA	SAMEA6832426
135CM1	135	C	M	1	medium	E.coli	8856	16.505	103.011	16.4139	102.829	Human_Contact	ESBL	D135CM1.fasta	101	Escherichia coli	B1	Escherichia coli	blaTEM-1B	Narrow_A	NA	NA	SAMEA6832426
135PM1	135	P	M	1	medium	E.coli	8856	16.505	103.011	16.4139	102.829	Pig	ESBL	D135PM1.fasta	4086	Escherichia coli	B1	Escherichia coli	blaCTX-M-14	ESBL	NA	NA	SAMEA6832427
135PM1	135	P	M	1	medium	E.coli	8856	16.505	103.011	16.4139	102.829	Pig	ESBL	D135PM1.fasta	4086	Escherichia coli	B1	Escherichia coli	blaTEM-1B	Narrow_A	NA	NA	SAMEA6832427
135PM3	135	P	M	3	medium	E.coli	8856	16.505	103.011	16.4139	102.829	Pig	ESBL	D135PM3.fasta	3014	Escherichia coli	A	Escherichia coli	blaTEM-1B	Narrow_A	NA	NA	SAMEA6832429
135PM3	135	P	M	3	medium	E.coli	8856	16.505	103.011	16.4139	102.829	Pig	ESBL	D135PM3.fasta	3014	Escherichia coli	A	Escherichia coli	blaCTX-M-14	ESBL	NA	NA	SAMEA6832429
135PM4	135	P	M	4	medium	E.coli	8856	16.505	103.011	16.4139	102.829	Pig	ESBL	D135PM4.fasta	3014	Escherichia coli	A	Escherichia coli	blaTEM-1B	Narrow_A	NA	NA	SAMEA6832430
135PM4	135	P	M	4	medium	E.coli	8856	16.505	103.011	16.4139	102.829	Pig	ESBL	D135PM4.fasta	3014	Escherichia coli	A	Escherichia coli	blaCTX-M-14	ESBL	NA	NA	SAMEA6832430
135PP1	135	P	P	1	medium	E.coli	8856	16.505	103.011	16.4139	102.829	Pig	Colistin	D135PP1.fasta	155	Escherichia coli	B1	Escherichia coli	NA	NA	NA	NA	SAMEA6832431
136CM1	136	C	M	1	medium	E.coli	8857	16.524	103.007	16.4139	102.829	Human_Contact	ESBL	D136CM1.fasta	206	Escherichia coli	A	Escherichia coli	blaTEM-1B	Narrow_A	NA	NA	SAMEA6832432
136CM1	136	C	M	1	medium	E.coli	8857	16.524	103.007	16.4139	102.829	Human_Contact	ESBL	D136CM1.fasta	206	Escherichia coli	A	Escherichia coli	blaCTX-M-14	ESBL	NA	NA	SAMEA6832432
136PM1	136	P	M	1	medium	E.coli	8857	16.524	103.007	16.4139	102.829	Pig	ESBL	D136PM1.fasta	58	Escherichia coli	B1	Escherichia coli	blaVEB-1	ESBL	NA	NA	SAMEA6832433
136PM2	136	P	M	2	medium	E.coli	8857	16.524	103.007	16.4139	102.829	Pig	ESBL	D136PM2.fasta	58	Escherichia coli	B1	Escherichia coli	blaVEB-1	ESBL	NA	NA	SAMEA6832434
136PM3	136	P	M	3	medium	E.coli	8857	16.524	103.007	16.4139	102.829	Pig	ESBL	D136PM3.fasta	354	Escherichia coli	F	Escherichia coli	blaCTX-M-55	ESBL	NA	NA	SAMEA6832435
136PM3	136	P	M	3	medium	E.coli	8857	16.524	103.007	16.4139	102.829	Pig	ESBL	D136PM3.fasta	354	Escherichia coli	F	Escherichia coli	blaTEM-1B	Narrow_A	NA	NA	SAMEA6832435
136PP1	136	P	P	1	medium	E.coli	8857	16.524	103.007	16.4139	102.829	Pig	Colistin	D136PP1.fasta	6021	Escherichia coli	B1	Escherichia coli	blaTEM-106	ESBL	NA	NA	SAMEA6832436
136UM1	136	U	M	1	medium	E.coli	8857	16.524	103.007	16.4139	102.829	Human_Non_Contact	ESBL	D136UM1.fasta	641	Escherichia coli	B1	Escherichia coli	blaTEM-1B	Narrow_A	NA	NA	SAMEA6832437
136UM1	136	U	M	1	medium	E.coli	8857	16.524	103.007	16.4139	102.829	Human_Non_Contact	ESBL	D136UM1.fasta	641	Escherichia coli	B1	Escherichia coli	blaCTX-M-55	ESBL	NA	NA	SAMEA6832437
145CM1	145	C	M	1	medium	E.coli	9981	16.5008	102.946	16.4968	102.963	Human_Contact	ESBL	D145CM1.fasta	2175	Escherichia coli	B1	Escherichia coli	blaCTX-M-55	ESBL	NA	NA	SAMEA6832457
145CM2	145	C	M	2	medium	E.coli	9981	16.5008	102.946	16.4968	102.963	Human_Contact	ESBL	D145CM2.fasta	394	Escherichia coli	D	Escherichia coli	blaCTX-M-14	ESBL	NA	NA	SAMEA6832458
145CM2	145	C	M	2	medium	E.coli	9981	16.5008	102.946	16.4968	102.963	Human_Contact	ESBL	D145CM2.fasta	394	Escherichia coli	D	Escherichia coli	blaTEM-1B	Narrow_A	NA	NA	SAMEA6832458
145PP1	145	P	P	1	medium	E.coli	9981	16.5008	102.946	16.4968	102.963	Pig	Colistin	D145PP1.fasta	442	Escherichia coli	B1	Escherichia coli	NA	NA	NA	NA	SAMEA6832459
146PM1	146	P	M	1	medium	E.coli	9987	16.4965	102.95	16.4968	102.963	Pig	ESBL	D146PM1.fasta	6786	Escherichia coli	A	Escherichia coli	blaCTX-M-55	ESBL	NA	NA	SAMEA6832460
147CM1	147	C	M	1	medium	E.coli	9983	16.4996	102.945	16.4968	102.963	Human_Contact	ESBL	D147CM1.fasta	773	Escherichia coli	A	Escherichia coli	blaCTX-M-14	ESBL	NA	NA	SAMEA6832461
147CM1	147	C	M	1	medium	E.coli	9983	16.4996	102.945	16.4968	102.963	Human_Contact	ESBL	D147CM1.fasta	773	Escherichia coli	A	Escherichia coli	blaTEM-1B	Narrow_A	NA	NA	SAMEA6832461
148CM1	148	C	M	1	medium	E.coli	9982	16.5002	102.945	16.4968	102.963	Human_Contact	ESBL	D148CM1.fasta	569	Escherichia coli	B2	Escherichia coli	blaCTX-M-27	ESBL	NA	NA	SAMEA6832462
148CM2	148	C	M	2	medium	E.coli	9982	16.5002	102.945	16.4968	102.963	Human_Contact	ESBL	D148CM2.fasta	569	Escherichia coli	B2	Escherichia coli	blaCTX-M-27	ESBL	NA	NA	SAMEA6832463
148PM1	148	P	M	1	medium	E.coli	9982	16.5002	102.945	16.4968	102.963	Pig	ESBL	D148PM1.fasta	773	Escherichia coli	A	Escherichia coli	blaCTX-M-14	ESBL	NA	NA	SAMEA6832464
148PM1	148	P	M	1	medium	E.coli	9982	16.5002	102.945	16.4968	102.963	Pig	ESBL	D148PM1.fasta	773	Escherichia coli	A	Escherichia coli	blaTEM-1B	Narrow_A	NA	NA	SAMEA6832464
148UC1	148	U	C	1	medium	E.coli	9982	16.5002	102.945	16.4968	102.963	Human_Non_Contact	Carbapenem	D148UC1.fasta	617	Escherichia coli	A	Escherichia coli	blaNDM-5	Carbapenemase	NA	NA	SAMEA6832465
148UC1	148	U	C	1	medium	E.coli	9982	16.5002	102.945	16.4968	102.963	Human_Non_Contact	Carbapenem	D148UC1.fasta	617	Escherichia coli	A	Escherichia coli	blaCTX-M-15	ESBL	NA	NA	SAMEA6832465
148UC1	148	U	C	1	medium	E.coli	9982	16.5002	102.945	16.4968	102.963	Human_Non_Contact	Carbapenem	D148UC1.fasta	617	Escherichia coli	A	Escherichia coli	blaOXA-1	OXA	NA	NA	SAMEA6832465
148UM1	148	U	M	1	medium	E.coli	9982	16.5002	102.945	16.4968	102.963	Human_Non_Contact	ESBL	D148UM1.fasta	1638	Escherichia coli	A	Escherichia coli	blaCTX-M-27	ESBL	NA	NA	SAMEA6832466
148UP2	148	U	P	2	medium	E.coli	9982	16.5002	102.945	16.4968	102.963	Human_Non_Contact	Colistin	D148UP2.fasta	2614	Escherichia coli	B1	Escherichia coli	blaTEM-1B	Narrow_A	mcr-1.1	TRUE	SAMEA6832467
148UP2	148	U	P	2	medium	E.coli	9982	16.5002	102.945	16.4968	102.963	Human_Non_Contact	Colistin	D148UP2.fasta	2614	Escherichia coli	B1	Escherichia coli	blaTEM-1B	Narrow_A	mcr-1.1	TRUE	SAMEA6832467
149CM1	149	C	M	1	medium	E.coli	9990	16.5016	102.947	16.4968	102.963	Human_Contact	ESBL	D149CM1.fasta	3014	Escherichia coli	A	Escherichia coli	blaCTX-M-14	ESBL	NA	NA	SAMEA6832468
149CM1	149	C	M	1	medium	E.coli	9990	16.5016	102.947	16.4968	102.963	Human_Contact	ESBL	D149CM1.fasta	3014	Escherichia coli	A	Escherichia coli	blaTEM-1B	Narrow_A	NA	NA	SAMEA6832468
149PM1	149	P	M	1	medium	E.coli	9990	16.5016	102.947	16.4968	102.963	Pig	ESBL	D149PM1.fasta	877	Escherichia coli	B1	Escherichia coli	blaCTX-M-55	ESBL	NA	NA	SAMEA6832469
149PM2	149	P	M	2	medium	E.coli	9990	16.5016	102.947	16.4968	102.963	Pig	ESBL	D149PM2.fasta	6786	Escherichia coli	A	Escherichia coli	blaCTX-M-55	ESBL	NA	NA	SAMEA6832470
150PM1	150	P	M	1	medium	E.coli	9986	16.4969	102.95	16.4968	102.963	Pig	ESBL	D150PM1.fasta	6449	Escherichia coli	A	Escherichia coli	blaCMY-2	pAmpC	NA	NA	SAMEA6832477
150PP1	150	P	P	1	medium	E.coli	9986	16.4969	102.95	16.4968	102.963	Pig	Colistin	D150PP1.fasta	10586	Escherichia coli	A	Escherichia coli	blaTEM-1B	Narrow_A	NA	NA	SAMEA6832478
150PP2	150	P	P	2	medium	E.coli	9986	16.4969	102.95	16.4968	102.963	Pig	Colistin	D150PP2.fasta	877	Escherichia coli	B1	Escherichia coli	blaTEM-1B	Narrow_A	NA	NA	SAMEA6832479
151PM1	151	P	M	1	medium	E.coli	9985	16.4963	102.95	16.4968	102.963	Pig	ESBL	D151PM1.fasta	6449	Escherichia coli	A	Escherichia coli	blaCMY-2	pAmpC	NA	NA	SAMEA6832480
151PM2	151	P	M	2	medium	E.coli	9985	16.4963	102.95	16.4968	102.963	Pig	ESBL	D151PM2.fasta	6786	Escherichia coli	A	Escherichia coli	blaCTX-M-55	ESBL	NA	NA	SAMEA6832481
151PP1	151	P	P	1	medium	E.coli	9985	16.4963	102.95	16.4968	102.963	Pig	Colistin	D151PP1.fasta	761	Escherichia coli	A	Escherichia coli	blaTEM-1B	Narrow_A	NA	NA	SAMEA6832482
152CM1	152	C	M	1	medium	E.coli	8876	16.5054	103.009	16.4139	102.829	Human_Contact	ESBL	D152CM1.fasta	226	Escherichia coli	A	Escherichia coli	blaTEM-1B	Narrow_A	NA	NA	SAMEA6832483
152CM1	152	C	M	1	medium	E.coli	8876	16.5054	103.009	16.4139	102.829	Human_Contact	ESBL	D152CM1.fasta	226	Escherichia coli	A	Escherichia coli	blaCTX-M-65	ESBL	NA	NA	SAMEA6832483
152PM1	152	P	M	1	medium	E.coli	8876	16.5054	103.009	16.4139	102.829	Pig	ESBL	D152PM1.fasta	515	Escherichia coli	B1	Escherichia coli	blaTEM-1B	Narrow_A	NA	NA	SAMEA6832484
152PM1	152	P	M	1	medium	E.coli	8876	16.5054	103.009	16.4139	102.829	Pig	ESBL	D152PM1.fasta	515	Escherichia coli	B1	Escherichia coli	blaCTX-M-14	ESBL	NA	NA	SAMEA6832484
153CM1	153	C	M	1	medium	E.coli	8878	16.5046	103.009	16.4139	102.829	Human_Contact	ESBL	D153CM1.fasta	69	Escherichia coli	D	Escherichia coli	blaCTX-M-55	ESBL	NA	NA	SAMEA6832485
153CM1	153	C	M	1	medium	E.coli	8878	16.5046	103.009	16.4139	102.829	Human_Contact	ESBL	D153CM1.fasta	69	Escherichia coli	D	Escherichia coli	blaTEM-1B	Narrow_A	NA	NA	SAMEA6832485
153PM1	153	P	M	1	medium	E.coli	8878	16.5046	103.009	16.4139	102.829	Pig	ESBL	D153PM1.fasta	6449	Escherichia coli	A	Escherichia coli	blaCMY-2	pAmpC	NA	NA	SAMEA6832486
153UM1	153	U	M	1	medium	E.coli	8878	16.5046	103.009	16.4139	102.829	Human_Non_Contact	ESBL	D153UM1.fasta	10575	Escherichia coli	B1	Escherichia coli	blaCTX-M-55	ESBL	NA	NA	SAMEA6832487
154PM1	154	P	M	1	medium	E.coli	8872	16.5214	102.973	16.4139	102.829	Pig	ESBL	D154PM1.fasta	6449	Escherichia coli	A	Escherichia coli	blaCMY-2	pAmpC	NA	NA	SAMEA6832488
154PM2	154	P	M	2	medium	E.coli	8872	16.5214	102.973	16.4139	102.829	Pig	ESBL	D154PM2.fasta	1800	Escherichia coli	B1	Escherichia coli	NA	NA	NA	NA	SAMEA6832489
154PP1	154	P	P	1	medium	E.coli	8872	16.5214	102.973	16.4139	102.829	Pig	Colistin	D154PP1.fasta	971	Escherichia coli	B1	Escherichia coli	blaTEM-1B	Narrow_A	NA	NA	SAMEA6832490
155PM1	155	P	M	1	medium	E.coli	8870	16.5154	102.978	16.4139	102.829	Pig	ESBL	D155PM1.fasta	34	Escherichia coli	A	Escherichia coli	blaCTX-M-14	ESBL	NA	NA	SAMEA6832491
155PP1	155	P	P	1	medium	E.coli	8870	16.5154	102.978	16.4139	102.829	Pig	Colistin	D155PP1.fasta	442	Escherichia coli	B1	Escherichia coli	NA	NA	NA	NA	SAMEA6832492
156CM1	156	C	M	1	medium	E.coli	8873	16.5214	102.973	16.4139	102.829	Human_Contact	ESBL	D156CM1.fasta	131	Escherichia coli	B2	Escherichia coli	blaCTX-M-27	ESBL	NA	NA	SAMEA6832493
156PM1	156	P	M	1	medium	E.coli	8873	16.5214	102.973	16.4139	102.829	Pig	ESBL	D156PM1.fasta	617	Escherichia coli	A	Escherichia coli	blaTEM-1C	Narrow_A	NA	NA	SAMEA6832494
156PM1	156	P	M	1	medium	E.coli	8873	16.5214	102.973	16.4139	102.829	Pig	ESBL	D156PM1.fasta	617	Escherichia coli	A	Escherichia coli	blaCTX-M-14	ESBL	NA	NA	SAMEA6832494
156PP1	156	P	P	1	medium	E.coli	8873	16.5214	102.973	16.4139	102.829	Pig	Colistin	D156PP1.fasta	13	Escherichia coli	B1	Escherichia coli	NA	NA	NA	NA	SAMEA6832495
156PP2	156	P	P	2	medium	E.coli	8873	16.5214	102.973	16.4139	102.829	Pig	Colistin	D156PP2.fasta	48	Escherichia coli	A	Escherichia coli	NA	NA	NA	NA	SAMEA6832496
157CM2	157	C	M	2	medium	E.coli	8874	16.5208	103.009	16.4139	102.829	Human_Contact	ESBL	D157CM2.fasta	542	Escherichia coli	A	Escherichia coli	blaTEM-1B	Narrow_A	NA	NA	SAMEA6832497
157CM2	157	C	M	2	medium	E.coli	8874	16.5208	103.009	16.4139	102.829	Human_Contact	ESBL	D157CM2.fasta	542	Escherichia coli	A	Escherichia coli	blaCTX-M-55	ESBL	NA	NA	SAMEA6832497
157CM2	157	C	M	2	medium	E.coli	8874	16.5208	103.009	16.4139	102.829	Human_Contact	ESBL	D157CM2.fasta	542	Escherichia coli	A	Escherichia coli	blaLAP-2	Narrow_A	NA	NA	SAMEA6832497
157PM1	157	P	M	1	medium	E.coli	8874	16.5208	103.009	16.4139	102.829	Pig	ESBL	D157PM1.fasta	218	Escherichia coli	A	Escherichia coli	blaCTX-M-14	ESBL	NA	NA	SAMEA6832498
157PM2	157	P	M	2	medium	E.coli	8874	16.5208	103.009	16.4139	102.829	Pig	ESBL	D157PM2.fasta	10579	Escherichia coli	A	Escherichia coli	blaCTX-M-14	ESBL	NA	NA	SAMEA6832499
158PC1	158	P	C	1	medium	E.coli	8875	16.511	103.014	16.4139	102.829	Pig	Carbapenem	D158PC1.fasta	6449	Escherichia coli	A	Escherichia coli	blaCMY-2	pAmpC	NA	NA	SAMEA6832500
158PC1	158	P	C	1	medium	E.coli	8875	16.511	103.014	16.4139	102.829	Pig	Carbapenem	D158PC1.fasta	6449	Escherichia coli	A	Escherichia coli	blaTEM-106	ESBL	NA	NA	SAMEA6832500
158PM1	158	P	M	1	medium	E.coli	8875	16.511	103.014	16.4139	102.829	Pig	ESBL	D158PM1.fasta	10	Escherichia coli	A	Escherichia coli	blaCTX-M-14	ESBL	NA	NA	SAMEA6832501
158PM1	158	P	M	1	medium	E.coli	8875	16.511	103.014	16.4139	102.829	Pig	ESBL	D158PM1.fasta	10	Escherichia coli	A	Escherichia coli	blaTEM-1B	Narrow_A	NA	NA	SAMEA6832501
158PP2	158	P	P	2	medium	E.coli	8875	16.511	103.014	16.4139	102.829	Pig	Colistin	D158PP2.fasta	542	Escherichia coli	A	Escherichia coli	blaTEM-1B	Narrow_A	NA	NA	SAMEA6832502
158UM1	158	U	M	1	medium	E.coli	8875	16.511	103.014	16.4139	102.829	Human_Non_Contact	ESBL	D158UM1.fasta	38	Escherichia coli	D	Escherichia coli	blaCTX-M-55	ESBL	NA	NA	SAMEA6832503
159PM1	159	P	M	1	medium	E.coli	9970	16.5055	102.962	16.4968	102.963	Pig	ESBL	D159PM1.fasta	6449	Escherichia coli	A	Escherichia coli	blaCMY-2	pAmpC	NA	NA	SAMEA6832504
159PM1	159	P	M	1	medium	E.coli	9970	16.5055	102.962	16.4968	102.963	Pig	ESBL	D159PM1.fasta	6449	Escherichia coli	A	Escherichia coli	blaTEM-1B	Narrow_A	NA	NA	SAMEA6832504
160PM1	160	P	M	1	medium	E.coli	8871	16.5145	102.978	16.4139	102.829	Pig	ESBL	D160PM1.fasta	6449	Escherichia coli	A	Escherichia coli	blaCMY-2	pAmpC	NA	NA	SAMEA6832510
160PP1	160	P	P	1	medium	E.coli	8871	16.5145	102.978	16.4139	102.829	Pig	Colistin	D160PP1.fasta	101	Escherichia coli	B1	Escherichia coli	blaTEM-1B	Narrow_A	NA	NA	SAMEA6832511
161PM1	161	P	M	1	medium	E.coli	9984	16.497	102.947	16.4968	102.963	Pig	ESBL	D161PM1.fasta	6786	Escherichia coli	A	Escherichia coli	blaCTX-M-55	ESBL	NA	NA	SAMEA6832512
161PP1	161	P	P	1	medium	E.coli	9984	16.497	102.947	16.4968	102.963	Pig	Colistin	D161PP1.fasta	48	Escherichia coli	A	Escherichia coli	blaTEM-106	ESBL	NA	NA	SAMEA6832513
162CM1	162	C	M	1	medium	E.coli	9988	16.4982	102.961	16.4968	102.963	Human_Contact	ESBL	D162CM1.fasta	515	Escherichia coli	B1	Escherichia coli	blaCTX-M-14	ESBL	mcr-9	TRUE	SAMEA6832514
162CM1	162	C	M	1	medium	E.coli	9988	16.4982	102.961	16.4968	102.963	Human_Contact	ESBL	D162CM1.fasta	515	Escherichia coli	B1	Escherichia coli	blaTEM-1B	Narrow_A	mcr-9	TRUE	SAMEA6832514
162PM1	162	P	M	1	medium	E.coli	9988	16.4982	102.961	16.4968	102.963	Pig	ESBL	D162PM1.fasta	6786	Escherichia coli	A	Escherichia coli	blaCTX-M-55	ESBL	NA	NA	SAMEA6832515
163CM1	163	C	M	1	medium	E.coli	8877	16.5054	103.009	16.4139	102.829	Human_Contact	ESBL	D163CM1.fasta	58	Escherichia coli	B1	Escherichia coli	blaCTX-M-55	ESBL	NA	NA	SAMEA6832516
163CM1	163	C	M	1	medium	E.coli	8877	16.5054	103.009	16.4139	102.829	Human_Contact	ESBL	D163CM1.fasta	58	Escherichia coli	B1	Escherichia coli	blaTEM-1B	Narrow_A	NA	NA	SAMEA6832516
163CM2	163	C	M	2	medium	E.coli	8877	16.5054	103.009	16.4139	102.829	Human_Contact	ESBL	D163CM2.fasta	69	Escherichia coli	D	Escherichia coli	blaCTX-M-55	ESBL	NA	NA	SAMEA6832517
163CM2	163	C	M	2	medium	E.coli	8877	16.5054	103.009	16.4139	102.829	Human_Contact	ESBL	D163CM2.fasta	69	Escherichia coli	D	Escherichia coli	blaTEM-1B	Narrow_A	NA	NA	SAMEA6832517
163PM1	163	P	M	1	medium	E.coli	8877	16.5054	103.009	16.4139	102.829	Pig	ESBL	D163PM1.fasta	515	Escherichia coli	B1	Escherichia coli	blaTEM-1B	Narrow_A	NA	NA	SAMEA6832518
163PM1	163	P	M	1	medium	E.coli	8877	16.5054	103.009	16.4139	102.829	Pig	ESBL	D163PM1.fasta	515	Escherichia coli	B1	Escherichia coli	blaCTX-M-14	ESBL	NA	NA	SAMEA6832518
163PM2	163	P	M	2	medium	E.coli	8877	16.5054	103.009	16.4139	102.829	Pig	ESBL	D163PM2.fasta	6449	Escherichia coli	A	Escherichia coli	blaCMY-2	pAmpC	NA	NA	SAMEA6832519
163PM2	163	P	M	2	medium	E.coli	8877	16.5054	103.009	16.4139	102.829	Pig	ESBL	D163PM2.fasta	6449	Escherichia coli	A	Escherichia coli	blaTEM-106	ESBL	NA	NA	SAMEA6832519
164PM1	164	P	M	1	medium	E.coli	9979	16.4918	102.957	16.4968	102.963	Pig	ESBL	D164PM1.fasta	515	Escherichia coli	B1	Escherichia coli	blaCTX-M-14	ESBL	NA	NA	SAMEA6832520
164PM1	164	P	M	1	medium	E.coli	9979	16.4918	102.957	16.4968	102.963	Pig	ESBL	D164PM1.fasta	515	Escherichia coli	B1	Escherichia coli	blaTEM-1B	Narrow_A	NA	NA	SAMEA6832520
164PP1	164	P	P	1	medium	E.coli	9979	16.4918	102.957	16.4968	102.963	Pig	Colistin	D164PP1.fasta	10570	Escherichia coli	A	Escherichia coli	blaTEM-141	Narrow_A	NA	NA	SAMEA6832521
164UM1	164	U	M	1	medium	E.coli	9979	16.4918	102.957	16.4968	102.963	Human_Non_Contact	ESBL	D164UM1.fasta	131	Escherichia coli	B2	Escherichia coli	blaCTX-M-27	ESBL	NA	NA	SAMEA6832522
165CM2	165	C	M	2	medium	E.coli	9980	16.4982	102.945	16.4968	102.963	Human_Contact	ESBL	D165CM2.fasta	542	Escherichia coli	A	Escherichia coli	blaCTX-M-14	ESBL	NA	NA	SAMEA6832523
165PM2	165	P	M	2	medium	E.coli	9980	16.4982	102.945	16.4968	102.963	Pig	ESBL	D165PM2.fasta	515	Escherichia coli	B1	Escherichia coli	blaCTX-M-14	ESBL	NA	NA	SAMEA6832524
165PM2	165	P	M	2	medium	E.coli	9980	16.4982	102.945	16.4968	102.963	Pig	ESBL	D165PM2.fasta	515	Escherichia coli	B1	Escherichia coli	blaTEM-1B	Narrow_A	NA	NA	SAMEA6832524
166PM1	166	P	M	1	medium	E.coli	9989	16.4921	102.946	16.4968	102.963	Pig	ESBL	D166PM1.fasta	6449	Escherichia coli	A	Escherichia coli	blaCMY-2	pAmpC	NA	NA	SAMEA6832525
166PP1	166	P	P	1	medium	E.coli	9989	16.4921	102.946	16.4968	102.963	Pig	Colistin	D166PP1.fasta	201	Escherichia coli	B1	Escherichia coli	blaTEM-1B	Narrow_A	NA	NA	SAMEA6832526
61PM1	61	P	M	1	medium	E.coli	8851	16.5058	102.996	16.4139	102.829	Pig	ESBL	D61PM1.fasta	457	Escherichia coli	F	Escherichia coli	blaCTX-M-55	ESBL	NA	NA	SAMEA6832657
62CM1	62	C	M	1	medium	E.coli	8852	16.5092	103.01	16.4139	102.829	Human_Contact	ESBL	D62CM1.fasta	10	Escherichia coli	A	Escherichia coli	blaTEM-1B	Narrow_A	NA	NA	SAMEA6832658
62CM1	62	C	M	1	medium	E.coli	8852	16.5092	103.01	16.4139	102.829	Human_Contact	ESBL	D62CM1.fasta	10	Escherichia coli	A	Escherichia coli	blaCTX-M-15	ESBL	NA	NA	SAMEA6832658
62PM1	62	P	M	1	medium	E.coli	8852	16.5092	103.01	16.4139	102.829	Pig	ESBL	D62PM1.fasta	542	Escherichia coli	A	Escherichia coli	blaCTX-M-14	ESBL	NA	NA	SAMEA6832659
62PM1	62	P	M	1	medium	E.coli	8852	16.5092	103.01	16.4139	102.829	Pig	ESBL	D62PM1.fasta	542	Escherichia coli	A	Escherichia coli	blaTEM-1B	Narrow_A	NA	NA	SAMEA6832659
63CM1	63	C	M	1	medium	E.coli	8850	16.5015	102.978	16.4139	102.829	Human_Contact	ESBL	D63CM1.fasta	131	Escherichia coli	B2	Escherichia coli	blaCTX-M-27	ESBL	NA	NA	SAMEA6832660
63CM1	63	C	M	1	medium	E.coli	8850	16.5015	102.978	16.4139	102.829	Human_Contact	ESBL	D63CM1.fasta	131	Escherichia coli	B2	Escherichia coli	blaCTX-M-15	ESBL	NA	NA	SAMEA6832660
63CM1	63	C	M	1	medium	E.coli	8850	16.5015	102.978	16.4139	102.829	Human_Contact	ESBL	D63CM1.fasta	131	Escherichia coli	B2	Escherichia coli	blaOXA-1	OXA	NA	NA	SAMEA6832660
63CM2	63	C	M	2	medium	E.coli	8850	16.5015	102.978	16.4139	102.829	Human_Contact	ESBL	D63CM2.fasta	131	Escherichia coli	B2	Escherichia coli	blaCTX-M-27	ESBL	NA	NA	SAMEA6832661
63CM2	63	C	M	2	medium	E.coli	8850	16.5015	102.978	16.4139	102.829	Human_Contact	ESBL	D63CM2.fasta	131	Escherichia coli	B2	Escherichia coli	blaCTX-M-15	ESBL	NA	NA	SAMEA6832661
63CM2	63	C	M	2	medium	E.coli	8850	16.5015	102.978	16.4139	102.829	Human_Contact	ESBL	D63CM2.fasta	131	Escherichia coli	B2	Escherichia coli	blaOXA-1	OXA	NA	NA	SAMEA6832661
63PM1	63	P	M	1	medium	E.coli	8850	16.5015	102.978	16.4139	102.829	Pig	ESBL	D63PM1.fasta	196	Escherichia coli	B1	Escherichia coli	blaTEM-104	Narrow_A	NA	NA	SAMEA6832662
63PM1	63	P	M	1	medium	E.coli	8850	16.5015	102.978	16.4139	102.829	Pig	ESBL	D63PM1.fasta	196	Escherichia coli	B1	Escherichia coli	blaCTX-M-55	ESBL	NA	NA	SAMEA6832662
63PM1	63	P	M	1	medium	E.coli	8850	16.5015	102.978	16.4139	102.829	Pig	ESBL	D63PM1.fasta	196	Escherichia coli	B1	Escherichia coli	blaLAP-2	Narrow_A	NA	NA	SAMEA6832662
63PM2	63	P	M	2	medium	E.coli	8850	16.5015	102.978	16.4139	102.829	Pig	ESBL	D63PM2.fasta	457	Escherichia coli	F	Escherichia coli	blaCTX-M-55	ESBL	NA	NA	SAMEA6832663
63UM2	63	U	M	2	medium	E.coli	8850	16.5015	102.978	16.4139	102.829	Human_Non_Contact	ESBL	D63UM2.fasta	457	Escherichia coli	F	Escherichia coli	blaCTX-M-55	ESBL	NA	NA	SAMEA6832664
64CM1	64	C	M	1	medium	E.coli	9950	16.4843	102.955	16.4968	102.963	Human_Contact	ESBL	D64CM1.fasta	181	Escherichia coli	A	Escherichia coli	blaCTX-M-14	ESBL	NA	NA	SAMEA6832665
64CM1	64	C	M	1	medium	E.coli	9950	16.4843	102.955	16.4968	102.963	Human_Contact	ESBL	D64CM1.fasta	181	Escherichia coli	A	Escherichia coli	blaTEM-1B	Narrow_A	NA	NA	SAMEA6832665
64CM2	64	C	M	2	medium	E.coli	9950	16.4843	102.955	16.4968	102.963	Human_Contact	ESBL	D64CM2.fasta	515	Escherichia coli	B1	Escherichia coli	blaCTX-M-14	ESBL	NA	NA	SAMEA6832666
64CM2	64	C	M	2	medium	E.coli	9950	16.4843	102.955	16.4968	102.963	Human_Contact	ESBL	D64CM2.fasta	515	Escherichia coli	B1	Escherichia coli	blaTEM-1B	Narrow_A	NA	NA	SAMEA6832666
64PM1	64	P	M	1	medium	E.coli	9950	16.4843	102.955	16.4968	102.963	Pig	ESBL	D64PM1.fasta	354	Escherichia coli	F	Escherichia coli	blaCTX-M-55	ESBL	NA	NA	SAMEA6832667
64PM1	64	P	M	1	medium	E.coli	9950	16.4843	102.955	16.4968	102.963	Pig	ESBL	D64PM1.fasta	354	Escherichia coli	F	Escherichia coli	blaTEM-1B	Narrow_A	NA	NA	SAMEA6832667
64PM2	64	P	M	2	medium	E.coli	9950	16.4843	102.955	16.4968	102.963	Pig	ESBL	D64PM2.fasta	457	Escherichia coli	F	Escherichia coli	blaCTX-M-55	ESBL	NA	NA	SAMEA6832668
64PM3	64	P	M	3	medium	E.coli	9950	16.4843	102.955	16.4968	102.963	Pig	ESBL	D64PM3.fasta	9402	Escherichia coli	A	Escherichia coli	blaCTX-M-14	ESBL	NA	NA	SAMEA6832669
64PM3	64	P	M	3	medium	E.coli	9950	16.4843	102.955	16.4968	102.963	Pig	ESBL	D64PM3.fasta	9402	Escherichia coli	A	Escherichia coli	blaTEM-1B	Narrow_A	NA	NA	SAMEA6832669
64UM1	64	U	M	1	medium	E.coli	9950	16.4843	102.955	16.4968	102.963	Human_Non_Contact	ESBL	D64UM1.fasta	206	Escherichia coli	A	Escherichia coli	blaCTX-M-55	ESBL	NA	NA	SAMEA6832670
64UM1	64	U	M	1	medium	E.coli	9950	16.4843	102.955	16.4968	102.963	Human_Non_Contact	ESBL	D64UM1.fasta	206	Escherichia coli	A	Escherichia coli	blaOXA-10	OXA	NA	NA	SAMEA6832670
64UM2	64	U	M	2	medium	E.coli	9950	16.4843	102.955	16.4968	102.963	Human_Non_Contact	ESBL	D64UM2.fasta	351	Escherichia coli	B1	Escherichia coli	blaCMY-2	pAmpC	mcr-1.1	TRUE	SAMEA6832671
64UM2	64	U	M	2	medium	E.coli	9950	16.4843	102.955	16.4968	102.963	Human_Non_Contact	ESBL	D64UM2.fasta	351	Escherichia coli	B1	Escherichia coli	blaTEM-1B	Narrow_A	mcr-1.1	TRUE	SAMEA6832671
64UM3	64	U	M	3	medium	E.coli	9950	16.4843	102.955	16.4968	102.963	Human_Non_Contact	ESBL	D64UM3.fasta	515	Escherichia coli	B1	Escherichia coli	blaCTX-M-14	ESBL	NA	NA	SAMEA6832672
64UM3	64	U	M	3	medium	E.coli	9950	16.4843	102.955	16.4968	102.963	Human_Non_Contact	ESBL	D64UM3.fasta	515	Escherichia coli	B1	Escherichia coli	blaTEM-176	Narrow_A	NA	NA	SAMEA6832672
64UM4	64	U	M	4	medium	E.coli	9950	16.4843	102.955	16.4968	102.963	Human_Non_Contact	ESBL	D64UM4.fasta	101	Escherichia coli	B1	Escherichia coli	blaCMY-2	pAmpC	NA	NA	SAMEA6832673
64UM4	64	U	M	4	medium	E.coli	9950	16.4843	102.955	16.4968	102.963	Human_Non_Contact	ESBL	D64UM4.fasta	101	Escherichia coli	B1	Escherichia coli	blaTEM-1B	Narrow_A	NA	NA	SAMEA6832673
64UP2	64	U	P	2	medium	E.coli	9950	16.4843	102.955	16.4968	102.963	Human_Non_Contact	Colistin	D64UP2.fasta	515	Escherichia coli	B1	Escherichia coli	blaCTX-M-14	ESBL	NA	NA	SAMEA6832674
64UP2	64	U	P	2	medium	E.coli	9950	16.4843	102.955	16.4968	102.963	Human_Non_Contact	Colistin	D64UP2.fasta	515	Escherichia coli	B1	Escherichia coli	blaTEM-176	Narrow_A	NA	NA	SAMEA6832674
65PM1	65	P	M	1	medium	E.coli	9972	16.502	102.968	16.4968	102.963	Pig	ESBL	D65PM1.fasta	6449	Escherichia coli	A	Escherichia coli	blaCMY-2	pAmpC	NA	NA	SAMEA6832675
66PM1	66	P	M	1	medium	E.coli	9973	16.502	102.968	16.4968	102.963	Pig	ESBL	D66PM1.fasta	6449	Escherichia coli	A	Escherichia coli	blaCMY-2	pAmpC	NA	NA	SAMEA6832676
100PM2	100	P	M	2	small	E.coli	9921	16.4819	102.944	16.4262	102.828	Pig	ESBL	D100PM2.fasta	515	Escherichia coli	B1	Escherichia coli	blaTEM-1B	Narrow_A	NA	NA	SAMEA6832286
100PM2	100	P	M	2	small	E.coli	9921	16.4819	102.944	16.4262	102.828	Pig	ESBL	D100PM2.fasta	515	Escherichia coli	B1	Escherichia coli	blaCTX-M-14	ESBL	NA	NA	SAMEA6832286
101PM1	101	P	M	1	small	E.coli	9922	16.4819	102.953	16.4139	102.829	Pig	ESBL	D101PM1.fasta	6786	Escherichia coli	A	Escherichia coli	blaCTX-M-55	ESBL	NA	NA	SAMEA6832287
101PM1	101	P	M	1	small	E.coli	9922	16.4819	102.953	16.4139	102.829	Pig	ESBL	D101PM1.fasta	6786	Escherichia coli	A	Escherichia coli	blaTEM-1B	Narrow_A	NA	NA	SAMEA6832287
101PM2	101	P	M	2	small	E.coli	9922	16.4819	102.953	16.4139	102.829	Pig	ESBL	D101PM2.fasta	5229	Escherichia coli	B1	Escherichia coli	blaCMY-2	pAmpC	NA	NA	SAMEA6832288
101PM3	101	P	M	3	small	E.coli	9922	16.4819	102.953	16.4139	102.829	Pig	ESBL	D101PM3.fasta	10562	Escherichia coli	A	Escherichia coli	blaCTX-M-55	ESBL	NA	NA	SAMEA6832289
101PM4	101	P	M	4	small	E.coli	9922	16.4819	102.953	16.4139	102.829	Pig	ESBL	D101PM4.fasta	48	Escherichia coli	A	Escherichia coli	blaTEM-1B	Narrow_A	NA	NA	SAMEA6832290
101PM4	101	P	M	4	small	E.coli	9922	16.4819	102.953	16.4139	102.829	Pig	ESBL	D101PM4.fasta	48	Escherichia coli	A	Escherichia coli	blaCARB-2	Narrow_A	NA	NA	SAMEA6832290
101PM4	101	P	M	4	small	E.coli	9922	16.4819	102.953	16.4139	102.829	Pig	ESBL	D101PM4.fasta	48	Escherichia coli	A	Escherichia coli	blaCTX-M-55	ESBL	NA	NA	SAMEA6832290
101UM1	101	U	M	1	small	E.coli	9922	16.4819	102.953	16.4139	102.829	Human_Non_Contact	ESBL	D101UM1.fasta	906	Escherichia coli	B1	Escherichia coli	blaTEM-1B	Narrow_A	NA	NA	SAMEA6832291
101UM1	101	U	M	1	small	E.coli	9922	16.4819	102.953	16.4139	102.829	Human_Non_Contact	ESBL	D101UM1.fasta	906	Escherichia coli	B1	Escherichia coli	blaCTX-M-14	ESBL	NA	NA	SAMEA6832291
102PM2	102	P	M	2	small	E.coli	9923	16.4759	102.941	16.4378	102.83	Pig	ESBL	D102PM2.fasta	515	Escherichia coli	B1	Escherichia coli	blaCTX-M-55	ESBL	NA	NA	SAMEA6832292
102PP1	102	P	P	1	small	E.coli	9923	16.4759	102.941	16.4378	102.83	Pig	Colistin	D102PP1.fasta	2144	Escherichia coli	B1	Escherichia coli	NA	NA	mcr-1.1	TRUE	SAMEA6832293
102UM1	102	U	M	1	small	E.coli	9923	16.4759	102.941	16.4378	102.83	Human_Non_Contact	ESBL	D102UM1.fasta	69	Escherichia coli	D	Escherichia coli	blaCTX-M-14	ESBL	NA	NA	SAMEA6832294
103CM1	103	C	M	1	small	E.coli	9924	16.4677	102.965	16.4968	102.963	Human_Contact	ESBL	D103CM1.fasta	278	Escherichia coli	B1	Escherichia coli	blaTEM-1B	Narrow_A	mcr-3.19	TRUE	SAMEA6832295
103CM1	103	C	M	1	small	E.coli	9924	16.4677	102.965	16.4968	102.963	Human_Contact	ESBL	D103CM1.fasta	278	Escherichia coli	B1	Escherichia coli	blaCTX-M-55	ESBL	mcr-3.19	TRUE	SAMEA6832295
103PM1	103	P	M	1	small	E.coli	9924	16.4677	102.965	16.4968	102.963	Pig	ESBL	D103PM1.fasta	3014	Escherichia coli	A	Escherichia coli	blaCTX-M-14	ESBL	NA	NA	SAMEA6832296
103PP3	103	P	P	3	small	E.coli	9924	16.4677	102.965	16.4968	102.963	Pig	Colistin	D103PP3.fasta	48	Escherichia coli	A	Escherichia coli	blaTEM-1B	Narrow_A	mcr-1.1	TRUE	SAMEA6832297
103UM1	103	U	M	1	small	E.coli	9924	16.4677	102.965	16.4968	102.963	Human_Non_Contact	ESBL	D103UM1.fasta	278	Escherichia coli	B1	Escherichia coli	blaTEM-1B	Narrow_A	mcr-3.19	TRUE	SAMEA6832298
103UM1	103	U	M	1	small	E.coli	9924	16.4677	102.965	16.4968	102.963	Human_Non_Contact	ESBL	D103UM1.fasta	278	Escherichia coli	B1	Escherichia coli	blaCTX-M-55	ESBL	mcr-3.19	TRUE	SAMEA6832298
103UM2	103	U	M	2	small	E.coli	9924	16.4677	102.965	16.4968	102.963	Human_Non_Contact	ESBL	D103UM2.fasta	1193	Escherichia coli	B2	Escherichia coli	blaCTX-M-27	ESBL	NA	NA	SAMEA6832299
104PM1	104	P	M	1	small	E.coli	9925	16.4714	102.975	16.4968	102.963	Pig	ESBL	D104PM1.fasta	746	Escherichia coli	A	Escherichia coli	blaCTX-M-14	ESBL	NA	NA	SAMEA6832300
104PP1	104	P	P	1	small	E.coli	9925	16.4714	102.975	16.4968	102.963	Pig	Colistin	D104PP1.fasta	3937	Escherichia coli	A	Escherichia coli	blaTEM-1B	Narrow_A	mcr-1.1	TRUE	SAMEA6832301
104UM1	104	U	M	1	small	E.coli	9925	16.4714	102.975	16.4968	102.963	Human_Non_Contact	ESBL	D104UM1.fasta	38	Escherichia coli	D	Escherichia coli	blaTEM-1B	Narrow_A	NA	NA	SAMEA6832302
104UM1	104	U	M	1	small	E.coli	9925	16.4714	102.975	16.4968	102.963	Human_Non_Contact	ESBL	D104UM1.fasta	38	Escherichia coli	D	Escherichia coli	blaCTX-M-15	ESBL	NA	NA	SAMEA6832302
105CM2	105	C	M	2	small	E.coli	9926	16.4752	102.975	16.4968	102.963	Human_Contact	ESBL	D105CM2.fasta	10	Escherichia coli	A	Escherichia coli	blaCTX-M-14	ESBL	NA	NA	SAMEA6832303
105CM2	105	C	M	2	small	E.coli	9926	16.4752	102.975	16.4968	102.963	Human_Contact	ESBL	D105CM2.fasta	10	Escherichia coli	A	Escherichia coli	blaTEM-1B	Narrow_A	NA	NA	SAMEA6832303
105CM3	105	C	M	3	small	E.coli	9926	16.4752	102.975	16.4968	102.963	Human_Contact	ESBL	D105CM3.fasta	224	Escherichia coli	B1	Escherichia coli	blaCTX-M-15	ESBL	NA	NA	SAMEA6832304
105CM3	105	C	M	3	small	E.coli	9926	16.4752	102.975	16.4968	102.963	Human_Contact	ESBL	D105CM3.fasta	224	Escherichia coli	B1	Escherichia coli	blaTEM-1B	Narrow_A	NA	NA	SAMEA6832304
105CP2	105	C	P	2	small	E.coli	9926	16.4752	102.975	16.4968	102.963	Human_Contact	Colistin	D105CP2.fasta	7122	Escherichia coli	A	Escherichia coli	blaTEM-1B	Narrow_A	mcr-3.19	TRUE	SAMEA6832305
105PM1	105	P	M	1	small	E.coli	9926	16.4752	102.975	16.4968	102.963	Pig	ESBL	D105PM1.fasta	48	Escherichia coli	A	Escherichia coli	blaTEM-1B	Narrow_A	NA	NA	SAMEA6832306
105PM1	105	P	M	1	small	E.coli	9926	16.4752	102.975	16.4968	102.963	Pig	ESBL	D105PM1.fasta	48	Escherichia coli	A	Escherichia coli	blaCTX-M-55	ESBL	NA	NA	SAMEA6832306
105UM1	105	U	M	1	small	E.coli	9926	16.4752	102.975	16.4968	102.963	Human_Non_Contact	ESBL	D105UM1.fasta	38	Escherichia coli	D	Escherichia coli	blaTEM-215	Narrow_A	NA	NA	SAMEA6832307
105UM1	105	U	M	1	small	E.coli	9926	16.4752	102.975	16.4968	102.963	Human_Non_Contact	ESBL	D105UM1.fasta	38	Escherichia coli	D	Escherichia coli	blaCTX-M-55	ESBL	NA	NA	SAMEA6832307
105UM2	105	U	M	2	small	E.coli	9926	16.4752	102.975	16.4968	102.963	Human_Non_Contact	ESBL	D105UM2.fasta	10561	Escherichia coli	A	Escherichia coli	blaCTX-M-55	ESBL	NA	NA	SAMEA6832308
106PM1	106	P	M	1	small	E.coli	9927	16.4761	102.969	16.4968	102.963	Pig	ESBL	D106PM1.fasta	398	Escherichia coli	A	Escherichia coli	blaCTX-M-55	ESBL	NA	NA	SAMEA6832309
107CM1	107	C	M	1	small	E.coli	9928	16.4737	102.972	16.4968	102.963	Human_Contact	ESBL	D107CM1.fasta	5855	Escherichia coli	A	Escherichia coli	blaOXA-10	OXA	NA	NA	SAMEA6832310
107CM1	107	C	M	1	small	E.coli	9928	16.4737	102.972	16.4968	102.963	Human_Contact	ESBL	D107CM1.fasta	5855	Escherichia coli	A	Escherichia coli	blaCTX-M-27	ESBL	NA	NA	SAMEA6832310
107CP1	107	C	P	1	small	E.coli	9928	16.4737	102.972	16.4968	102.963	Human_Contact	Colistin	D107CP1.fasta	206	Escherichia coli	A	Escherichia coli	blaTEM-1B	Narrow_A	mcr-1.1	TRUE	SAMEA6832311
107PM1	107	P	M	1	small	E.coli	9928	16.4737	102.972	16.4968	102.963	Pig	ESBL	D107PM1.fasta	746	Escherichia coli	A	Escherichia coli	blaTEM-1B	Narrow_A	mcr-3.19	TRUE	SAMEA6832312
107PM1	107	P	M	1	small	E.coli	9928	16.4737	102.972	16.4968	102.963	Pig	ESBL	D107PM1.fasta	746	Escherichia coli	A	Escherichia coli	blaCTX-M-55	ESBL	mcr-3.19	TRUE	SAMEA6832312
107PM2	107	P	M	2	small	E.coli	9928	16.4737	102.972	16.4968	102.963	Pig	ESBL	D107PM2.fasta	542	Escherichia coli	A	Escherichia coli	blaCTX-M-55	ESBL	mcr-3.19	TRUE	SAMEA6832313
107PM2	107	P	M	2	small	E.coli	9928	16.4737	102.972	16.4968	102.963	Pig	ESBL	D107PM2.fasta	542	Escherichia coli	A	Escherichia coli	blaTEM-1B	Narrow_A	mcr-3.19	TRUE	SAMEA6832313
107PM3	107	P	M	3	small	E.coli	9928	16.4737	102.972	16.4968	102.963	Pig	ESBL	D107PM3.fasta	906	Escherichia coli	B1	Escherichia coli	blaCTX-M-14	ESBL	NA	NA	SAMEA6832314
107PM4	107	P	M	4	small	E.coli	9928	16.4737	102.972	16.4968	102.963	Pig	ESBL	D107PM4.fasta	906	Escherichia coli	B1	Escherichia coli	blaCTX-M-14	ESBL	NA	NA	SAMEA6832315
107PP1	107	P	P	1	small	E.coli	9928	16.4737	102.972	16.4968	102.963	Pig	Colistin	D107PP1.fasta	746	Escherichia coli	A	Escherichia coli	blaTEM-1B	Narrow_A	mcr-1.1	TRUE	SAMEA6832316
107PP2	107	P	P	2	small	E.coli	9928	16.4737	102.972	16.4968	102.963	Pig	Colistin	D107PP2.fasta	746	Escherichia coli	A	Escherichia coli	blaTEM-1B	Narrow_A	mcr-1.1	TRUE	SAMEA6832317
108CM1	108	C	M	1	small	E.coli	6601	16.6359	103.075	16.651	102.379	Human_Contact	ESBL	D108CM1.fasta	410	Escherichia coli	C	Escherichia coli	blaCTX-M-55	ESBL	NA	NA	SAMEA6832318
108CM2	108	C	M	2	small	E.coli	6601	16.6359	103.075	16.651	102.379	Human_Contact	ESBL	D108CM2.fasta	354	Escherichia coli	F	Escherichia coli	blaTEM-1B	Narrow_A	NA	NA	SAMEA6832319
108CM2	108	C	M	2	small	E.coli	6601	16.6359	103.075	16.651	102.379	Human_Contact	ESBL	D108CM2.fasta	354	Escherichia coli	F	Escherichia coli	blaCTX-M-55	ESBL	NA	NA	SAMEA6832319
108PM1	108	P	M	1	small	E.coli	6601	16.6359	103.075	16.651	102.379	Pig	ESBL	D108PM1.fasta	10594	Escherichia coli	E or cladeI	Escherichia coli	blaCTX-M-55	ESBL	NA	NA	SAMEA6832320
109PM1	109	P	M	1	small	E.coli	6602	16.6293	103.066	16.651	102.379	Pig	ESBL	D109PM1.fasta	716	Escherichia coli	A	Escherichia coli	blaCTX-M-14	ESBL	NA	NA	SAMEA6832322
109PM2	109	P	M	2	small	E.coli	6602	16.6293	103.066	16.651	102.379	Pig	ESBL	D109PM2.fasta	744	Escherichia coli	A	Escherichia coli	blaCTX-M-55	ESBL	NA	NA	SAMEA6832323
109PP1	109	P	P	1	small	E.coli	6602	16.6293	103.066	16.651	102.379	Pig	Colistin	D109PP1.fasta	1244	Escherichia coli	A	Escherichia coli	blaTEM-1B	Narrow_A	NA	NA	SAMEA6832324
10CM1	10	C	M	1	small	E.coli	9901	16.5767	102.844	16.4139	102.829	Human_Contact	ESBL	D10CM1.fasta	398	Escherichia coli	A	Escherichia coli	blaTEM-1B	Narrow_A	NA	NA	SAMEA6832325
10CM1	10	C	M	1	small	E.coli	9901	16.5767	102.844	16.4139	102.829	Human_Contact	ESBL	D10CM1.fasta	398	Escherichia coli	A	Escherichia coli	blaCTX-M-14	ESBL	NA	NA	SAMEA6832325
10UM1	10	U	M	1	small	E.coli	9901	16.5767	102.844	16.4139	102.829	Human_Non_Contact	ESBL	D10UM1.fasta	1193	Escherichia coli	B2	Escherichia coli	blaCTX-M-15	ESBL	NA	NA	SAMEA6832326
10UM1	10	U	M	1	small	E.coli	9901	16.5767	102.844	16.4139	102.829	Human_Non_Contact	ESBL	D10UM1.fasta	1193	Escherichia coli	B2	Escherichia coli	blaOXA-1	OXA	NA	NA	SAMEA6832326
110CM1	110	C	M	1	small	E.coli	6603	16.6906	103.068	16.4139	102.829	Human_Contact	ESBL	D110CM1.fasta	38	Escherichia coli	D	Escherichia coli	blaCTX-M-27	ESBL	NA	NA	SAMEA6832327
110CP1	110	C	P	1	small	E.coli	6603	16.6906	103.068	16.4139	102.829	Human_Contact	Colistin	D110CP1.fasta	8680	Escherichia coli	A	Escherichia coli	blaTEM-1B	Narrow_A	mcr-3.5	TRUE	SAMEA6832328
110PM1	110	P	M	1	small	E.coli	6603	16.6906	103.068	16.4139	102.829	Pig	ESBL	D110PM1.fasta	794	Escherichia coli	B1	Escherichia coli	blaCTX-M-55	ESBL	NA	NA	SAMEA6832329
110PP1	110	P	P	1	small	E.coli	6603	16.6906	103.068	16.4139	102.829	Pig	Colistin	D110PP1.fasta	101	Escherichia coli	B1	Escherichia coli	blaTEM-1B	Narrow_A	mcr-1.1	TRUE	SAMEA6832330
111CM1	111	C	M	1	small	E.coli	6604	16.7065	103.092	16.7068	103.08	Human_Contact	ESBL	D111CM1.fasta	1193	Escherichia coli	B2	Escherichia coli	blaCTX-M-27	ESBL	NA	NA	SAMEA6832331
111PM1	111	P	M	1	small	E.coli	6604	16.7065	103.092	16.7068	103.08	Pig	ESBL	D111PM1.fasta	48	Escherichia coli	A	Escherichia coli	blaCTX-M-55	ESBL	mcr-3.19	TRUE	SAMEA6832332
111PM1	111	P	M	1	small	E.coli	6604	16.7065	103.092	16.7068	103.08	Pig	ESBL	D111PM1.fasta	48	Escherichia coli	A	Escherichia coli	blaTEM-1B	Narrow_A	mcr-3.19	TRUE	SAMEA6832332
111PP1	111	P	P	1	small	E.coli	6604	16.7065	103.092	16.7068	103.08	Pig	Colistin	D111PP1.fasta	165	Escherichia coli	A	Escherichia coli	blaTEM-1B	Narrow_A	mcr-1.1	TRUE	SAMEA6832333
112CP1	112	C	P	1	small	E.coli	6605	16.756	103.091	16.7068	103.08	Human_Contact	Colistin	D112CP1.fasta	196	Escherichia coli	B1	Escherichia coli	blaTEM-1B	Narrow_A	mcr-1.1	TRUE	SAMEA6832334
112PM1	112	P	M	1	small	E.coli	6605	16.756	103.091	16.7068	103.08	Pig	ESBL	D112PM1.fasta	3337	Escherichia coli	A	Escherichia coli	blaTEM-1B	Narrow_A	mcr-1.1	TRUE	SAMEA6832335
112PM1	112	P	M	1	small	E.coli	6605	16.756	103.091	16.7068	103.08	Pig	ESBL	D112PM1.fasta	3337	Escherichia coli	A	Escherichia coli	blaCTX-M-14	ESBL	mcr-1.1	TRUE	SAMEA6832335
112PM2	112	P	M	2	small	E.coli	6605	16.756	103.091	16.7068	103.08	Pig	ESBL	D112PM2.fasta	10564	Escherichia coli	A	Escherichia coli	blaCTX-M-14	ESBL	NA	NA	SAMEA6832336
112PM2	112	P	M	2	small	E.coli	6605	16.756	103.091	16.7068	103.08	Pig	ESBL	D112PM2.fasta	10564	Escherichia coli	A	Escherichia coli	blaTEM-1B	Narrow_A	NA	NA	SAMEA6832336
112PP1	112	P	P	1	small	E.coli	6605	16.756	103.091	16.7068	103.08	Pig	Colistin	D112PP1.fasta	10	Escherichia coli	A	Escherichia coli	blaTEM-1B	Narrow_A	mcr-1.1	TRUE	SAMEA6832337
112UM1	112	U	M	1	small	E.coli	6605	16.756	103.091	16.7068	103.08	Human_Non_Contact	ESBL	D112UM1.fasta	1193	Escherichia coli	B2	Escherichia coli	blaCTX-M-27	ESBL	NA	NA	SAMEA6832338
112UP1	112	U	P	1	small	E.coli	6605	16.756	103.091	16.7068	103.08	Human_Non_Contact	Colistin	D112UP1.fasta	10565	Escherichia coli	B1	Escherichia coli	NA	NA	NA	NA	SAMEA6832339
113PM1	113	P	M	1	small	E.coli	6606	16.7553	103.091	16.7068	103.08	Pig	ESBL	D113PM1.fasta	6747	Escherichia coli	A	Escherichia coli	blaCTX-M-14	ESBL	mcr-1.1	TRUE	SAMEA6832340
113PM1	113	P	M	1	small	E.coli	6606	16.7553	103.091	16.7068	103.08	Pig	ESBL	D113PM1.fasta	6747	Escherichia coli	A	Escherichia coli	blaTEM-1B	Narrow_A	mcr-1.1	TRUE	SAMEA6832340
113PM2	113	P	M	2	small	E.coli	6606	16.7553	103.091	16.7068	103.08	Pig	ESBL	D113PM2.fasta	1684	Escherichia coli	A	Escherichia coli	blaCTX-M-55	ESBL	mcr-1.1	TRUE	SAMEA6832341
113PM2	113	P	M	2	small	E.coli	6606	16.7553	103.091	16.7068	103.08	Pig	ESBL	D113PM2.fasta	1684	Escherichia coli	A	Escherichia coli	blaCTX-M-55	ESBL	mcr-3.5	TRUE	SAMEA6832341
113PP1	113	P	P	1	small	E.coli	6606	16.7553	103.091	16.7068	103.08	Pig	Colistin	D113PP1.fasta	1684	Escherichia coli	A	Escherichia coli	blaCTX-M-55	ESBL	mcr-1.1	TRUE	SAMEA6832342
113PP1	113	P	P	1	small	E.coli	6606	16.7553	103.091	16.7068	103.08	Pig	Colistin	D113PP1.fasta	1684	Escherichia coli	A	Escherichia coli	blaCTX-M-55	ESBL	mcr-3.5	TRUE	SAMEA6832342
113PP2	113	P	P	2	small	E.coli	6606	16.7553	103.091	16.7068	103.08	Pig	Colistin	D113PP2.fasta	6747	Escherichia coli	A	Escherichia coli	blaCTX-M-14	ESBL	mcr-1.1	TRUE	SAMEA6832343
113PP2	113	P	P	2	small	E.coli	6606	16.7553	103.091	16.7068	103.08	Pig	Colistin	D113PP2.fasta	6747	Escherichia coli	A	Escherichia coli	blaTEM-1B	Narrow_A	mcr-1.1	TRUE	SAMEA6832343
114PM1	114	P	M	1	small	E.coli	6607	16.7531	103.091	16.7068	103.08	Pig	ESBL	D114PM1.fasta	10562	Escherichia coli	A	Escherichia coli	blaCTX-M-14	ESBL	mcr-1.1	TRUE	SAMEA6832344
114PM1	114	P	M	1	small	E.coli	6607	16.7531	103.091	16.7068	103.08	Pig	ESBL	D114PM1.fasta	10562	Escherichia coli	A	Escherichia coli	blaCTX-M-14	ESBL	mcr-3.5	TRUE	SAMEA6832344
115CM1	115	C	M	1	small	E.coli	6608	16.7988	103.163	16.7068	103.08	Human_Contact	ESBL	D115CM1.fasta	515	Escherichia coli	B1	Escherichia coli	blaTEM-1B	Narrow_A	NA	NA	SAMEA6832345
115CM1	115	C	M	1	small	E.coli	6608	16.7988	103.163	16.7068	103.08	Human_Contact	ESBL	D115CM1.fasta	515	Escherichia coli	B1	Escherichia coli	blaCTX-M-14	ESBL	NA	NA	SAMEA6832345
115CM2	115	C	M	2	small	E.coli	6608	16.7988	103.163	16.7068	103.08	Human_Contact	ESBL	D115CM2.fasta	906	Escherichia coli	B1	Escherichia coli	blaCTX-M-14	ESBL	NA	NA	SAMEA6832346
115CM3	115	C	M	3	small	E.coli	6608	16.7988	103.163	16.7068	103.08	Human_Contact	ESBL	D115CM3.fasta	226	Escherichia coli	A	Escherichia coli	blaCTX-M-55	ESBL	NA	NA	SAMEA6832347
115CP1	115	C	P	1	small	E.coli	6608	16.7988	103.163	16.7068	103.08	Human_Contact	Colistin	D115CP1.fasta	69	Escherichia coli	D	Escherichia coli	blaTEM-1B	Narrow_A	mcr-1.1	TRUE	SAMEA6832348
115PM1	115	P	M	1	small	E.coli	6608	16.7988	103.163	16.7068	103.08	Pig	ESBL	D115PM1.fasta	542	Escherichia coli	A	Escherichia coli	blaCTX-M-55	ESBL	NA	NA	SAMEA6832349
11PM1	11	P	M	1	small	E.coli	9902	16.579	102.844	16.4139	102.829	Pig	ESBL	D11PM1.fasta	8262	Escherichia coli	D	Escherichia coli	blaTEM-1B	Narrow_A	mcr-1.1	TRUE	SAMEA6832364
11PM1	11	P	M	1	small	E.coli	9902	16.579	102.844	16.4139	102.829	Pig	ESBL	D11PM1.fasta	8262	Escherichia coli	D	Escherichia coli	blaCTX-M-14	ESBL	mcr-1.1	TRUE	SAMEA6832364
11UM1	11	U	M	1	small	E.coli	9902	16.579	102.844	16.4139	102.829	Human_Non_Contact	ESBL	D11UM1.fasta	1485	Escherichia coli	F	Escherichia coli	blaCMY-2	pAmpC	NA	NA	SAMEA6832365
11UM1	11	U	M	1	small	E.coli	9902	16.579	102.844	16.4139	102.829	Human_Non_Contact	ESBL	D11UM1.fasta	1485	Escherichia coli	F	Escherichia coli	blaTEM-1B	Narrow_A	NA	NA	SAMEA6832365
12CM1	12	C	M	1	small	E.coli	9903	16.5793	102.845	16.4139	102.829	Human_Contact	ESBL	D12CM1.fasta	48	Escherichia coli	A	Escherichia coli	blaTEM-1B	Narrow_A	mcr-3.5	TRUE	SAMEA6832406
12CM1	12	C	M	1	small	E.coli	9903	16.5793	102.845	16.4139	102.829	Human_Contact	ESBL	D12CM1.fasta	48	Escherichia coli	A	Escherichia coli	blaCTX-M-55	ESBL	mcr-3.5	TRUE	SAMEA6832406
12PM1	12	P	M	1	small	E.coli	9903	16.5793	102.845	16.4139	102.829	Pig	ESBL	D12PM1.fasta	648	Escherichia coli	F	Escherichia coli	blaCMY-2	pAmpC	NA	NA	SAMEA6832407
12PM1	12	P	M	1	small	E.coli	9903	16.5793	102.845	16.4139	102.829	Pig	ESBL	D12PM1.fasta	648	Escherichia coli	F	Escherichia coli	blaTEM-1B	Narrow_A	NA	NA	SAMEA6832407
12PP1	12	P	P	1	small	E.coli	9903	16.5793	102.845	16.4139	102.829	Pig	Colistin	D12PP1.fasta	10574	Escherichia coli	A	Escherichia coli	blaTEM-106	ESBL	mcr-3.5	TRUE	SAMEA6832408
137PM1	137	P	M	1	small	E.coli	3315	15.9216	102.386	15.9301	102.282	Pig	ESBL	D137PM1.fasta	10	Escherichia coli	A	Escherichia coli	blaCTX-M-55	ESBL	NA	NA	SAMEA6832438
137PM1	137	P	M	1	small	E.coli	3315	15.9216	102.386	15.9301	102.282	Pig	ESBL	D137PM1.fasta	10	Escherichia coli	A	Escherichia coli	blaTEM-1B	Narrow_A	NA	NA	SAMEA6832438
138PM1	138	P	M	1	small	E.coli	3316	15.9206	102.39	15.9301	102.282	Pig	ESBL	D138PM1.fasta	10	Escherichia coli	A	Escherichia coli	blaCTX-M-55	ESBL	NA	NA	SAMEA6832439
139PM1	139	P	M	1	small	E.coli	3317	15.9252	102.384	15.9301	102.282	Pig	ESBL	D139PM1.fasta	3171	Escherichia coli	A	Escherichia coli	blaCTX-M-15	ESBL	NA	NA	SAMEA6832440
13CM1	13	C	M	1	small	E.coli	9904	16.5794	102.845	16.4378	102.83	Human_Contact	ESBL	D13CM1.fasta	48	Escherichia coli	A	Escherichia coli	blaCARB-2	Narrow_A	NA	NA	SAMEA6832441
13CM1	13	C	M	1	small	E.coli	9904	16.5794	102.845	16.4378	102.83	Human_Contact	ESBL	D13CM1.fasta	48	Escherichia coli	A	Escherichia coli	blaCTX-M-55	ESBL	NA	NA	SAMEA6832441
13CM2	13	C	M	2	small	E.coli	9904	16.5794	102.845	16.4378	102.83	Human_Contact	ESBL	D13CM2.fasta	6860	Escherichia coli	E	Escherichia coli	blaTEM-1B	Narrow_A	NA	NA	SAMEA6832442
13CM2	13	C	M	2	small	E.coli	9904	16.5794	102.845	16.4378	102.83	Human_Contact	ESBL	D13CM2.fasta	6860	Escherichia coli	E	Escherichia coli	blaCTX-M-55	ESBL	NA	NA	SAMEA6832442
13PM1	13	P	M	1	small	E.coli	9904	16.5794	102.845	16.4378	102.83	Pig	ESBL	D13PM1.fasta	2380	Escherichia coli	B1	Escherichia coli	blaCTX-M-14	ESBL	NA	NA	SAMEA6832443
13PP1	13	P	P	1	small	E.coli	9904	16.5794	102.845	16.4378	102.83	Pig	Colistin	D13PP1.fasta	410	Escherichia coli	C	Escherichia coli	blaCMY-2	pAmpC	mcr-1.1	TRUE	SAMEA6832444
13PP1	13	P	P	1	small	E.coli	9904	16.5794	102.845	16.4378	102.83	Pig	Colistin	D13PP1.fasta	410	Escherichia coli	C	Escherichia coli	blaTEM-1A	Narrow_A	mcr-1.1	TRUE	SAMEA6832444
13UM1	13	U	M	1	small	E.coli	9904	16.5794	102.845	16.4378	102.83	Human_Non_Contact	ESBL	D13UM1.fasta	155	Escherichia coli	B1	Escherichia coli	blaCMY-2	pAmpC	NA	NA	SAMEA6832445
13UM2	13	U	M	2	small	E.coli	9904	16.5794	102.845	16.4378	102.83	Human_Non_Contact	ESBL	D13UM2.fasta	155	Escherichia coli	B1	Escherichia coli	blaCTX-M-55	ESBL	NA	NA	SAMEA6832446
13UM2	13	U	M	2	small	E.coli	9904	16.5794	102.845	16.4378	102.83	Human_Non_Contact	ESBL	D13UM2.fasta	155	Escherichia coli	B1	Escherichia coli	blaTEM-1B	Narrow_A	NA	NA	SAMEA6832446
140PM1	140	P	M	1	small	E.coli	3318	15.923	102.39	15.9301	102.282	Pig	ESBL	D140PM1.fasta	10566	Escherichia coli	A	Escherichia coli	blaCTX-M-55	ESBL	NA	NA	SAMEA6832447
141CM1	141	C	M	1	small	E.coli	3319	15.9231	102.39	15.9301	102.282	Human_Contact	ESBL	D141CM1.fasta	542	Escherichia coli	A	Escherichia coli	blaCTX-M-14	ESBL	NA	NA	SAMEA6832448
141PM1	141	P	M	1	small	E.coli	3319	15.9231	102.39	15.9301	102.282	Pig	ESBL	D141PM1.fasta	10587	Escherichia coli	E	Escherichia coli	blaCTX-M-55	ESBL	NA	NA	SAMEA6832449
142CM1	142	C	M	1	small	E.coli	3320	15.8922	102.365	15.8124	102.601	Human_Contact	ESBL	D142CM1.fasta	48	Escherichia coli	A	Escherichia coli	blaCTX-M-14	ESBL	NA	NA	SAMEA6832450
142CM1	142	C	M	1	small	E.coli	3320	15.8922	102.365	15.8124	102.601	Human_Contact	ESBL	D142CM1.fasta	48	Escherichia coli	A	Escherichia coli	blaTEM-1B	Narrow_A	NA	NA	SAMEA6832450
143PM1	143	P	M	1	small	E.coli	3321	15.9086	102.376	15.9249	102.285	Pig	ESBL	D143PM1.fasta	206	Escherichia coli	A	Escherichia coli	blaCTX-M-55	ESBL	mcr-3.5	TRUE	SAMEA6832451
143PM2	143	P	M	2	small	E.coli	3321	15.9086	102.376	15.9249	102.285	Pig	ESBL	D143PM2.fasta	1114	Escherichia coli	A	Escherichia coli	blaCTX-M-55	ESBL	NA	NA	SAMEA6832452
144CM1	144	C	M	1	small	E.coli	3322	15.9086	102.376	15.9249	102.285	Human_Contact	ESBL	D144CM1.fasta	1193	Escherichia coli	B2	Escherichia coli	blaCTX-M-27	ESBL	NA	NA	SAMEA6832453
144PM1	144	P	M	1	small	E.coli	3322	15.9086	102.376	15.9249	102.285	Pig	ESBL	D144PM1.fasta	10587	Escherichia coli	E	Escherichia coli	blaCTX-M-14	ESBL	mcr-1.1	TRUE	SAMEA6832454
144PM1	144	P	M	1	small	E.coli	3322	15.9086	102.376	15.9249	102.285	Pig	ESBL	D144PM1.fasta	10587	Escherichia coli	E	Escherichia coli	blaTEM-1B	Narrow_A	mcr-1.1	TRUE	SAMEA6832454
144PM2	144	P	M	2	small	E.coli	3322	15.9086	102.376	15.9249	102.285	Pig	ESBL	D144PM2.fasta	3631	Escherichia coli	A	Escherichia coli	blaCTX-M-14	ESBL	mcr-1.1	TRUE	SAMEA6832455
144PM2	144	P	M	2	small	E.coli	3322	15.9086	102.376	15.9249	102.285	Pig	ESBL	D144PM2.fasta	3631	Escherichia coli	A	Escherichia coli	blaTEM-1B	Narrow_A	mcr-1.1	TRUE	SAMEA6832455
144PM3	144	P	M	3	small	E.coli	3322	15.9086	102.376	15.9249	102.285	Pig	ESBL	D144PM3.fasta	717	Escherichia coli	E	Escherichia coli	blaCTX-M-55	ESBL	NA	NA	SAMEA6832456
14CM1	14	C	M	1	small	E.coli	9905	16.5855	102.851	16.4378	102.83	Human_Contact	ESBL	D14CM1.fasta	10	Escherichia coli	A	Escherichia coli	blaCTX-M-55	ESBL	NA	NA	SAMEA6832471
14CP1	14	C	P	1	small	E.coli	9905	16.5855	102.851	16.4378	102.83	Human_Contact	Colistin	D14CP1.fasta	602	Escherichia coli	B1	Escherichia coli	blaTEM-1C	Narrow_A	mcr-1.1	TRUE	SAMEA6832472
14PM1	14	P	M	1	small	E.coli	9905	16.5855	102.851	16.4378	102.83	Pig	ESBL	D14PM1.fasta	4429	Escherichia coli	A	Escherichia coli	blaTEM-176	Narrow_A	NA	NA	SAMEA6832473
14PM1	14	P	M	1	small	E.coli	9905	16.5855	102.851	16.4378	102.83	Pig	ESBL	D14PM1.fasta	4429	Escherichia coli	A	Escherichia coli	blaCTX-M-14	ESBL	NA	NA	SAMEA6832473
14PM2	14	P	M	2	small	E.coli	9905	16.5855	102.851	16.4378	102.83	Pig	ESBL	D14PM2.fasta	1727	Escherichia coli	B1	Escherichia coli	blaCTX-M-14	ESBL	NA	NA	SAMEA6832474
14PM2	14	P	M	2	small	E.coli	9905	16.5855	102.851	16.4378	102.83	Pig	ESBL	D14PM2.fasta	1727	Escherichia coli	B1	Escherichia coli	blaTEM-1B	Narrow_A	NA	NA	SAMEA6832474
14PP1	14	P	P	1	small	E.coli	9905	16.5855	102.851	16.4378	102.83	Pig	Colistin	D14PP1.fasta	1727	Escherichia coli	B1	Escherichia coli	blaTEM-1B	Narrow_A	mcr-1.1	TRUE	SAMEA6832475
14UM1	14	U	M	1	small	E.coli	9905	16.5855	102.851	16.4378	102.83	Human_Non_Contact	ESBL	D14UM1.fasta	48	Escherichia coli	A	Escherichia coli	blaCTX-M-14	ESBL	NA	NA	SAMEA6832476
14UM1	14	U	M	1	small	E.coli	9905	16.5855	102.851	16.4378	102.83	Human_Non_Contact	ESBL	D14UM1.fasta	48	Escherichia coli	A	Escherichia coli	blaTEM-1B	Narrow_A	NA	NA	SAMEA6832476
15CM1	15	C	M	1	small	E.coli	9906	16.5256	102.717	16.4139	102.829	Human_Contact	ESBL	D15CM1.fasta	8466	Escherichia coli	B1	Escherichia coli	blaCTX-M-14	ESBL	NA	NA	SAMEA6832505
15CM1	15	C	M	1	small	E.coli	9906	16.5256	102.717	16.4139	102.829	Human_Contact	ESBL	D15CM1.fasta	8466	Escherichia coli	B1	Escherichia coli	blaTEM-1B	Narrow_A	NA	NA	SAMEA6832505
15CP1	15	C	P	1	small	E.coli	9906	16.5256	102.717	16.4139	102.829	Human_Contact	Colistin	D15CP1.fasta	3631	Escherichia coli	A	Escherichia coli	blaTEM-1B	Narrow_A	mcr-1.1	TRUE	SAMEA6832506
15PM1	15	P	M	1	small	E.coli	9906	16.5256	102.717	16.4139	102.829	Pig	ESBL	D15PM1.fasta	48	Escherichia coli	A	Escherichia coli	blaCARB-2	Narrow_A	mcr-3.5	TRUE	SAMEA6832507
15PM1	15	P	M	1	small	E.coli	9906	16.5256	102.717	16.4139	102.829	Pig	ESBL	D15PM1.fasta	48	Escherichia coli	A	Escherichia coli	blaCTX-M-55	ESBL	mcr-3.5	TRUE	SAMEA6832507
15PP1	15	P	P	1	small	E.coli	9906	16.5256	102.717	16.4139	102.829	Pig	Colistin	D15PP1.fasta	10563	Escherichia coli	A	Escherichia coli	blaTEM-1B	Narrow_A	mcr-1.1	TRUE	SAMEA6832508
15UM1	15	U	M	1	small	E.coli	9906	16.5256	102.717	16.4139	102.829	Human_Non_Contact	ESBL	D15UM1.fasta	131	Escherichia coli	B2	Escherichia coli	blaTEM-1B	Narrow_A	NA	NA	SAMEA6832509
15UM1	15	U	M	1	small	E.coli	9906	16.5256	102.717	16.4139	102.829	Human_Non_Contact	ESBL	D15UM1.fasta	131	Escherichia coli	B2	Escherichia coli	blaCTX-M-27	ESBL	NA	NA	SAMEA6832509
16CM1	16	C	M	1	small	E.coli	9907	16.521	102.712	16.4139	102.829	Human_Contact	ESBL	D16CM1.fasta	8262	Escherichia coli	E	Escherichia coli	blaCTX-M-55	ESBL	mcr-1.1	TRUE	SAMEA6832527
16CP1	16	C	P	1	small	E.coli	9907	16.521	102.712	16.4139	102.829	Human_Contact	Colistin	D16CP1.fasta	206	Escherichia coli	A	Escherichia coli	blaTEM-1A	Narrow_A	mcr-3.19	TRUE	SAMEA6832528
16PP1	16	P	P	1	small	E.coli	9907	16.521	102.712	16.4139	102.829	Pig	Colistin	D16PP1.fasta	10592	Escherichia coli	A	Escherichia coli	blaCARB-2	Narrow_A	mcr-1.1	TRUE	SAMEA6832529
16PP2	16	P	P	2	small	E.coli	9907	16.521	102.712	16.4139	102.829	Pig	Colistin	D16PP2.fasta	206	Escherichia coli	A	Escherichia coli	blaTEM-1B	Narrow_A	mcr-1.1	TRUE	SAMEA6832530
16UM2	16	U	M	2	small	E.coli	9907	16.521	102.712	16.4139	102.829	Human_Non_Contact	ESBL	D16UM2.fasta	69	Escherichia coli	D	Escherichia coli	blaTEM-1B	Narrow_A	NA	NA	SAMEA6832531
16UM2	16	U	M	2	small	E.coli	9907	16.521	102.712	16.4139	102.829	Human_Non_Contact	ESBL	D16UM2.fasta	69	Escherichia coli	D	Escherichia coli	blaCTX-M-14	ESBL	NA	NA	SAMEA6832531
17CM1	17	C	M	1	small	E.coli	9908	16.5131	102.69	16.4139	102.829	Human_Contact	ESBL	D17CM1.fasta	10	Escherichia coli	A	Escherichia coli	blaSHV-12	ESBL	NA	NA	SAMEA6832532
17PM1	17	P	M	1	small	E.coli	9908	16.5131	102.69	16.4139	102.829	Pig	ESBL	D17PM1.fasta	206	Escherichia coli	A	Escherichia coli	blaTEM-1B	Narrow_A	mcr-1.1	TRUE	SAMEA6832533
17PM1	17	P	M	1	small	E.coli	9908	16.5131	102.69	16.4139	102.829	Pig	ESBL	D17PM1.fasta	206	Escherichia coli	A	Escherichia coli	blaCTX-M-14	ESBL	mcr-1.1	TRUE	SAMEA6832533
17PP1	17	P	P	1	small	E.coli	9908	16.5131	102.69	16.4139	102.829	Pig	Colistin	D17PP1.fasta	6805	Escherichia coli	A	Escherichia coli	blaTEM-1B	Narrow_A	mcr-3.5	TRUE	SAMEA6832534
17UM1	17	U	M	1	small	E.coli	9908	16.5131	102.69	16.4139	102.829	Human_Non_Contact	ESBL	D17UM1.fasta	10	Escherichia coli	A	Escherichia coli	blaTEM-1B	Narrow_A	NA	NA	SAMEA6832536
17UM1	17	U	M	1	small	E.coli	9908	16.5131	102.69	16.4139	102.829	Human_Non_Contact	ESBL	D17UM1.fasta	10	Escherichia coli	A	Escherichia coli	blaCTX-M-14	ESBL	NA	NA	SAMEA6832536
18CM1	18	C	M	1	small	E.coli	9909	16.4977	102.725	16.4378	102.83	Human_Contact	ESBL	D18CM1.fasta	155	Escherichia coli	B1	Escherichia coli	blaCTX-M-55	ESBL	mcr-3.19	TRUE	SAMEA6832537
18PM1	18	P	M	1	small	E.coli	9909	16.4977	102.725	16.4378	102.83	Pig	ESBL	D18PM1.fasta	10588	Escherichia coli	A	Escherichia coli	blaCTX-M-55	ESBL	mcr-3.5	TRUE	SAMEA6832538
18PM1	18	P	M	1	small	E.coli	9909	16.4977	102.725	16.4378	102.83	Pig	ESBL	D18PM1.fasta	10588	Escherichia coli	A	Escherichia coli	blaTEM-1B	Narrow_A	mcr-3.5	TRUE	SAMEA6832538
18PP1	18	P	P	1	small	E.coli	9909	16.4977	102.725	16.4378	102.83	Pig	Colistin	D18PP1.fasta	10569	Escherichia coli	A	Escherichia coli	blaTEM-1B	Narrow_A	mcr-1.1	TRUE	SAMEA6832539
19CM1	19	C	M	1	small	E.coli	9910	16.5637	102.762	16.4378	102.83	Human_Contact	ESBL	D19CM1.fasta	3572	Escherichia coli	A	Escherichia coli	blaCTX-M-55	ESBL	NA	NA	SAMEA6832540
19CM1	19	C	M	1	small	E.coli	9910	16.5637	102.762	16.4378	102.83	Human_Contact	ESBL	D19CM1.fasta	3572	Escherichia coli	A	Escherichia coli	blaTEM-176	Narrow_A	NA	NA	SAMEA6832540
1CM1	1	C	M	1	small	E.coli	8801	16.4972	102.986	16.7068	103.08	Human_Contact	ESBL	D1CM1.fasta	602	Escherichia coli	B1	Escherichia coli	blaCTX-M-15	ESBL	NA	NA	SAMEA6832541
1CM1	1	C	M	1	small	E.coli	8801	16.4972	102.986	16.7068	103.08	Human_Contact	ESBL	D1CM1.fasta	602	Escherichia coli	B1	Escherichia coli	blaTEM-1B	Narrow_A	NA	NA	SAMEA6832541
1PM1	1	P	M	1	small	E.coli	8801	16.4972	102.986	16.7068	103.08	Pig	ESBL	D1PM1.fasta	3014	Escherichia coli	A	Escherichia coli	blaCTX-M-14	ESBL	NA	NA	SAMEA6832542
1UP1	1	U	P	1	small	E.coli	8801	16.4972	102.986	16.7068	103.08	Human_Non_Contact	Colistin	D1UP1.fasta	34	Escherichia coli	A	Escherichia coli	NA	NA	NA	NA	SAMEA6832543
20CM1	20	C	M	1	small	E.coli	9911	16.365	102.745	16.4378	102.83	Human_Contact	ESBL	D20CM1.fasta	38	Escherichia coli	D	Escherichia coli	blaCTX-M-15	ESBL	NA	NA	SAMEA6832544
20CP1	20	C	P	1	small	E.coli	9911	16.365	102.745	16.4378	102.83	Human_Contact	Colistin	D20CP1.fasta	9378	Escherichia coli	A	Escherichia coli	blaTEM-1B	Narrow_A	mcr-1.1	TRUE	SAMEA6832545
20CP3	20	C	P	3	small	E.coli	9911	16.365	102.745	16.4378	102.83	Human_Contact	Colistin	D20CP3.fasta	38	Escherichia coli	D	Escherichia coli	blaCTX-M-14	ESBL	NA	NA	SAMEA6832546
20CP3	20	C	P	3	small	E.coli	9911	16.365	102.745	16.4378	102.83	Human_Contact	Colistin	D20CP3.fasta	38	Escherichia coli	D	Escherichia coli	blaTEM-1B	Narrow_A	NA	NA	SAMEA6832546
20PM1	20	P	M	1	small	E.coli	9911	16.365	102.745	16.4378	102.83	Pig	ESBL	D20PM1.fasta	3057	Escherichia coli	cladeI	Escherichia coli	blaVEB-1	ESBL	NA	NA	SAMEA6832547
20PM1	20	P	M	1	small	E.coli	9911	16.365	102.745	16.4378	102.83	Pig	ESBL	D20PM1.fasta	3057	Escherichia coli	cladeI	Escherichia coli	blaTEM-1B	Narrow_A	NA	NA	SAMEA6832547
20UM2	20	U	M	2	small	E.coli	9911	16.365	102.745	16.4378	102.83	Human_Non_Contact	ESBL	D20UM2.fasta	10567	Escherichia coli	A	Escherichia coli	blaTEM-1C	Narrow_A	NA	NA	SAMEA6832548
20UM2	20	U	M	2	small	E.coli	9911	16.365	102.745	16.4378	102.83	Human_Non_Contact	ESBL	D20UM2.fasta	10567	Escherichia coli	A	Escherichia coli	blaCTX-M-15	ESBL	NA	NA	SAMEA6832548
21CM1	21	C	M	1	small	E.coli	9912	16.3817	102.714	16.4262	102.828	Human_Contact	ESBL	D21CM1.fasta	542	Escherichia coli	A	Escherichia coli	blaTEM-1B	Narrow_A	mcr-1.1	TRUE	SAMEA6832549
21CM1	21	C	M	1	small	E.coli	9912	16.3817	102.714	16.4262	102.828	Human_Contact	ESBL	D21CM1.fasta	542	Escherichia coli	A	Escherichia coli	blaCTX-M-14	ESBL	mcr-1.1	TRUE	SAMEA6832549
21CP1	21	C	P	1	small	E.coli	9912	16.3817	102.714	16.4262	102.828	Human_Contact	Colistin	D21CP1.fasta	542	Escherichia coli	A	Escherichia coli	blaTEM-1B	Narrow_A	mcr-1.1	TRUE	SAMEA6832550
21CP1	21	C	P	1	small	E.coli	9912	16.3817	102.714	16.4262	102.828	Human_Contact	Colistin	D21CP1.fasta	542	Escherichia coli	A	Escherichia coli	blaCTX-M-14	ESBL	mcr-1.1	TRUE	SAMEA6832550
21PM1	21	P	M	1	small	E.coli	9912	16.3817	102.714	16.4262	102.828	Pig	ESBL	D21PM1.fasta	10573	Escherichia coli	B1	Escherichia coli	blaTEM-1B	Narrow_A	mcr-1.1	TRUE	SAMEA6832551
21PM1	21	P	M	1	small	E.coli	9912	16.3817	102.714	16.4262	102.828	Pig	ESBL	D21PM1.fasta	10573	Escherichia coli	B1	Escherichia coli	blaCTX-M-14	ESBL	mcr-1.1	TRUE	SAMEA6832551
21UM1	21	U	M	1	small	E.coli	9912	16.3817	102.714	16.4262	102.828	Human_Non_Contact	ESBL	D21UM1.fasta	48	Escherichia coli	A	Escherichia coli	blaCTX-M-14	ESBL	mcr-1.1	TRUE	SAMEA6832552
21UP1	21	U	P	1	small	E.coli	9912	16.3817	102.714	16.4262	102.828	Human_Non_Contact	Colistin	D21UP1.fasta	542	Escherichia coli	A	Escherichia coli	blaTEM-1B	Narrow_A	mcr-1.1	TRUE	SAMEA6832553
21UP1	21	U	P	1	small	E.coli	9912	16.3817	102.714	16.4262	102.828	Human_Non_Contact	Colistin	D21UP1.fasta	542	Escherichia coli	A	Escherichia coli	blaCTX-M-14	ESBL	mcr-1.1	TRUE	SAMEA6832553
23CM1	23	C	M	1	small	E.coli	1102	16.794	102.182	16.794	102.182	Human_Contact	ESBL	D23CM1.fasta	10577	Escherichia coli	A	Escherichia coli	blaTEM-1B	Narrow_A	mcr-3.19	TRUE	SAMEA6832554
23CM1	23	C	M	1	small	E.coli	1102	16.794	102.182	16.794	102.182	Human_Contact	ESBL	D23CM1.fasta	10577	Escherichia coli	A	Escherichia coli	blaCTX-M-55	ESBL	mcr-3.19	TRUE	SAMEA6832554
23CP1	23	C	P	1	small	E.coli	1102	16.794	102.182	16.794	102.182	Human_Contact	Colistin	D23CP1.fasta	10577	Escherichia coli	A	Escherichia coli	blaTEM-1B	Narrow_A	mcr-3.19	TRUE	SAMEA6832555
23CP1	23	C	P	1	small	E.coli	1102	16.794	102.182	16.794	102.182	Human_Contact	Colistin	D23CP1.fasta	10577	Escherichia coli	A	Escherichia coli	blaCTX-M-55	ESBL	mcr-3.19	TRUE	SAMEA6832555
23PM1	23	P	M	1	small	E.coli	1102	16.794	102.182	16.794	102.182	Pig	ESBL	D23PM1.fasta	1716	Escherichia coli	A	Escherichia coli	blaCTX-M-55	ESBL	mcr-3.1	TRUE	SAMEA6832556
25CM1	25	C	M	1	small	E.coli	1104	16.7639	102.211	16.794	102.182	Human_Contact	ESBL	D25CM1.fasta	515	Escherichia coli	B1	Escherichia coli	blaCTX-M-55	ESBL	NA	NA	SAMEA6832557
25PP3	25	P	P	3	small	E.coli	1104	16.7639	102.211	16.794	102.182	Pig	Colistin	D25PP3.fasta	10	Escherichia coli	A	Escherichia coli	NA	NA	mcr-1.1	TRUE	SAMEA6832558
26PM1	26	P	M	1	small	E.coli	1105	16.7009	102.103	16.7009	102.103	Pig	ESBL	D26PM1.fasta	5229	Escherichia coli	B1	Escherichia coli	blaCTX-M-55	ESBL	NA	NA	SAMEA6832559
27PM1	27	P	M	1	small	E.coli	1106	16.7033	102.101	16.7009	102.103	Pig	ESBL	D27PM1.fasta	542	Escherichia coli	A	Escherichia coli	blaCTX-M-55	ESBL	NA	NA	SAMEA6832560
28PM1	28	P	M	1	small	E.coli	1107	16.704	102.098	16.704	102.098	Pig	ESBL	D28PM1.fasta	10571	Escherichia coli	B1	Escherichia coli	blaTEM-176	Narrow_A	NA	NA	SAMEA6832561
28PM1	28	P	M	1	small	E.coli	1107	16.704	102.098	16.704	102.098	Pig	ESBL	D28PM1.fasta	10571	Escherichia coli	B1	Escherichia coli	blaCTX-M-55	ESBL	NA	NA	SAMEA6832561
28PP2	28	P	P	2	small	E.coli	1107	16.704	102.098	16.704	102.098	Pig	Colistin	D28PP2.fasta	101	Escherichia coli	B1	Escherichia coli	blaTEM-1B	Narrow_A	mcr-3.19	TRUE	SAMEA6832562
29PM1	29	P	M	1	small	E.coli	1108	16.7062	102.097	16.704	102.098	Pig	ESBL	D29PM1.fasta	3171	Escherichia coli	A	Escherichia coli	blaCTX-M-15	ESBL	NA	NA	SAMEA6832563
2CM1	2	C	M	1	small	E.coli	8802	16.4972	102.986	16.7068	103.08	Human_Contact	ESBL	D2CM1.fasta	542	Escherichia coli	A	Escherichia coli	blaCTX-M-55	ESBL	NA	NA	SAMEA6832564
2CM2	2	C	M	2	small	E.coli	8802	16.4972	102.986	16.7068	103.08	Human_Contact	ESBL	D2CM2.fasta	602	Escherichia coli	B1	Escherichia coli	blaCTX-M-15	ESBL	NA	NA	SAMEA6832565
2CM2	2	C	M	2	small	E.coli	8802	16.4972	102.986	16.7068	103.08	Human_Contact	ESBL	D2CM2.fasta	602	Escherichia coli	B1	Escherichia coli	blaTEM-1B	Narrow_A	NA	NA	SAMEA6832565
31CM1	31	C	M	1	small	E.coli	1110	16.7011	102.093	16.704	102.098	Human_Contact	ESBL	D31CM1.fasta	1121	Escherichia coli	A	Escherichia coli	blaCTX-M-55	ESBL	NA	NA	SAMEA6832566
31PM1	31	P	M	1	small	E.coli	1110	16.7011	102.093	16.704	102.098	Pig	ESBL	D31PM1.fasta	6786	Escherichia coli	A	Escherichia coli	blaCTX-M-55	ESBL	NA	NA	SAMEA6832567
31UM1	31	U	M	1	small	E.coli	1110	16.7011	102.093	16.704	102.098	Human_Non_Contact	ESBL	D31UM1.fasta	744	Escherichia coli	A	Escherichia coli	blaTEM-1B	Narrow_A	NA	NA	SAMEA6832568
31UM1	31	U	M	1	small	E.coli	1110	16.7011	102.093	16.704	102.098	Human_Non_Contact	ESBL	D31UM1.fasta	744	Escherichia coli	A	Escherichia coli	blaCTX-M-55	ESBL	NA	NA	SAMEA6832568
31UP1	31	U	P	1	small	E.coli	1110	16.7011	102.093	16.704	102.098	Human_Non_Contact	Colistin	D31UP1.fasta	101	Escherichia coli	B1	Escherichia coli	blaCTX-M-14	ESBL	mcr-1.1	TRUE	SAMEA6832569
31UP1	31	U	P	1	small	E.coli	1110	16.7011	102.093	16.704	102.098	Human_Non_Contact	Colistin	D31UP1.fasta	101	Escherichia coli	B1	Escherichia coli	blaTEM-1B	Narrow_A	mcr-1.1	TRUE	SAMEA6832569
32PM1	32	P	M	1	small	E.coli	4401	16.6435	102.108	15.9249	102.285	Pig	ESBL	D32PM1.fasta	10572	Escherichia coli	B1	Escherichia coli	blaCTX-M-55	ESBL	NA	NA	SAMEA6832570
32PP2	32	P	P	2	small	E.coli	4401	16.6435	102.108	15.9249	102.285	Pig	Colistin	D32PP2.fasta	746	Escherichia coli	A	Escherichia coli	blaTEM-1B	Narrow_A	mcr-3.5	TRUE	SAMEA6832571
33PM1	33	P	M	1	small	E.coli	4402	16.6419	102.117	15.9249	102.285	Pig	ESBL	D33PM1.fasta	77	Escherichia coli	A	Escherichia coli	blaCTX-M-55	ESBL	mcr-3.19	TRUE	SAMEA6832572
33PP3	33	P	P	3	small	E.coli	4402	16.6419	102.117	15.9249	102.285	Pig	Colistin	D33PP3.fasta	10	Escherichia coli	A	Escherichia coli	blaTEM-1B	Narrow_A	mcr-1.1	TRUE	SAMEA6832574
34PM1	34	P	M	1	small	E.coli	4403	16.621	102.095	15.9249	102.285	Pig	ESBL	D34PM1.fasta	542	Escherichia coli	A	Escherichia coli	blaCTX-M-55	ESBL	NA	NA	SAMEA6832575
34PM2	34	P	M	2	small	E.coli	4403	16.621	102.095	15.9249	102.285	Pig	ESBL	D34PM2.fasta	6730	Escherichia coli	A	Escherichia coli	blaTEM-1B	Narrow_A	NA	NA	SAMEA6832576
34PM2	34	P	M	2	small	E.coli	4403	16.621	102.095	15.9249	102.285	Pig	ESBL	D34PM2.fasta	6730	Escherichia coli	A	Escherichia coli	blaCTX-M-55	ESBL	NA	NA	SAMEA6832576
34PP1	34	P	P	1	small	E.coli	4403	16.621	102.095	15.9249	102.285	Pig	Colistin	D34PP1.fasta	3856	Escherichia coli	A	Escherichia coli	blaTEM-1B	Narrow_A	mcr-3.5	TRUE	SAMEA6832577
35CM1	35	C	M	1	small	E.coli	4404	16.6111	102.057	16.569	102.05	Human_Contact	ESBL	D35CM1.fasta	7297	Escherichia coli	E	Escherichia coli	blaCTX-M-14	ESBL	mcr-1.1	TRUE	SAMEA6832578
35CM1	35	C	M	1	small	E.coli	4404	16.6111	102.057	16.569	102.05	Human_Contact	ESBL	D35CM1.fasta	7297	Escherichia coli	E	Escherichia coli	blaCTX-M-14	ESBL	mcr-3.5	TRUE	SAMEA6832578
35CM1	35	C	M	1	small	E.coli	4404	16.6111	102.057	16.569	102.05	Human_Contact	ESBL	D35CM1.fasta	7297	Escherichia coli	E	Escherichia coli	blaCTX-M-55	ESBL	mcr-1.1	TRUE	SAMEA6832578
35CM1	35	C	M	1	small	E.coli	4404	16.6111	102.057	16.569	102.05	Human_Contact	ESBL	D35CM1.fasta	7297	Escherichia coli	E	Escherichia coli	blaCTX-M-55	ESBL	mcr-3.5	TRUE	SAMEA6832578
35PM1	35	P	M	1	small	E.coli	4404	16.6111	102.057	16.569	102.05	Pig	ESBL	D35PM1.fasta	10	Escherichia coli	A	Escherichia coli	blaTEM-1B	Narrow_A	mcr-1.1	TRUE	SAMEA6832579
35PM1	35	P	M	1	small	E.coli	4404	16.6111	102.057	16.569	102.05	Pig	ESBL	D35PM1.fasta	10	Escherichia coli	A	Escherichia coli	blaTEM-1B	Narrow_A	mcr-3.19	TRUE	SAMEA6832579
35PM1	35	P	M	1	small	E.coli	4404	16.6111	102.057	16.569	102.05	Pig	ESBL	D35PM1.fasta	10	Escherichia coli	A	Escherichia coli	blaCTX-M-55	ESBL	mcr-1.1	TRUE	SAMEA6832579
35PM1	35	P	M	1	small	E.coli	4404	16.6111	102.057	16.569	102.05	Pig	ESBL	D35PM1.fasta	10	Escherichia coli	A	Escherichia coli	blaCTX-M-55	ESBL	mcr-3.19	TRUE	SAMEA6832579
36PM1	36	P	M	1	small	E.coli	4405	16.5071	102.23	16.569	102.05	Pig	ESBL	D36PM1.fasta	48	Escherichia coli	A	Escherichia coli	blaCTX-M-55	ESBL	NA	NA	SAMEA6832580
36PM1	36	P	M	1	small	E.coli	4405	16.5071	102.23	16.569	102.05	Pig	ESBL	D36PM1.fasta	48	Escherichia coli	A	Escherichia coli	blaTEM-1B	Narrow_A	NA	NA	SAMEA6832580
37PM1	37	P	M	1	small	E.coli	4406	16.5072	102.229	16.549	102.09	Pig	ESBL	D37PM1.fasta	155	Escherichia coli	B1	Escherichia coli	blaTEM-1B	Narrow_A	NA	NA	SAMEA6832581
37PM1	37	P	M	1	small	E.coli	4406	16.5072	102.229	16.549	102.09	Pig	ESBL	D37PM1.fasta	155	Escherichia coli	B1	Escherichia coli	blaCTX-M-55	ESBL	NA	NA	SAMEA6832581
37PP1	37	P	P	1	small	E.coli	4406	16.5072	102.229	16.549	102.09	Pig	Colistin	D37PP1.fasta	656	Escherichia coli	A	Escherichia coli	blaTEM-106	ESBL	mcr-1.1	TRUE	SAMEA6832582
37UM1	37	U	M	1	small	E.coli	4406	16.5072	102.229	16.549	102.09	Human_Non_Contact	ESBL	D37UM1.fasta	1193	Escherichia coli	B2	Escherichia coli	blaCTX-M-15	ESBL	NA	NA	SAMEA6832583
38PM3	38	P	M	3	small	E.coli	4407	16.5024	102.229	16.522	102.22	Pig	ESBL	D38PM3.fasta	190	Escherichia coli	A	Escherichia coli	blaCTX-M-55	ESBL	NA	NA	SAMEA6832584
38PM4	38	P	M	4	small	E.coli	4407	16.5024	102.229	16.522	102.22	Pig	ESBL	D38PM4.fasta	48	Escherichia coli	A	Escherichia coli	blaCTX-M-55	ESBL	NA	NA	SAMEA6832585
38PM4	38	P	M	4	small	E.coli	4407	16.5024	102.229	16.522	102.22	Pig	ESBL	D38PM4.fasta	48	Escherichia coli	A	Escherichia coli	blaTEM-1B	Narrow_A	NA	NA	SAMEA6832585
38PP1	38	P	P	1	small	E.coli	4407	16.5024	102.229	16.522	102.22	Pig	Colistin	D38PP1.fasta	500	Escherichia coli	B1	Escherichia coli	blaTEM-1B	Narrow_A	mcr-3.2	TRUE	SAMEA6832586
39PM1	39	P	M	1	small	E.coli	4408	16.5026	102.226	16.5385	102.11	Pig	ESBL	D39PM1.fasta	10581	Escherichia coli	A	Escherichia coli	blaTEM-1B	Narrow_A	NA	NA	SAMEA6832588
39PM1	39	P	M	1	small	E.coli	4408	16.5026	102.226	16.5385	102.11	Pig	ESBL	D39PM1.fasta	10581	Escherichia coli	A	Escherichia coli	blaCTX-M-55	ESBL	NA	NA	SAMEA6832588
39UM1	39	U	M	1	small	E.coli	4408	16.5026	102.226	16.5385	102.11	Human_Non_Contact	ESBL	D39UM1.fasta	602	Escherichia coli	B1	Escherichia coli	blaTEM-1B	Narrow_A	NA	NA	SAMEA6832589
39UM1	39	U	M	1	small	E.coli	4408	16.5026	102.226	16.5385	102.11	Human_Non_Contact	ESBL	D39UM1.fasta	602	Escherichia coli	B1	Escherichia coli	blaCTX-M-15	ESBL	NA	NA	SAMEA6832589
3CM1	3	C	M	1	small	E.coli	8803	16.5105	102.993	16.4378	102.83	Human_Contact	ESBL	D3CM1.fasta	131	Escherichia coli	B2	Escherichia coli	blaCTX-M-174	ESBL	NA	NA	SAMEA6832590
3PM1	3	P	M	1	small	E.coli	8803	16.5105	102.993	16.4378	102.83	Pig	ESBL	D3PM1.fasta	195	Escherichia coli	A	Escherichia coli	blaCTX-M-14	ESBL	NA	NA	SAMEA6832591
3PM1	3	P	M	1	small	E.coli	8803	16.5105	102.993	16.4378	102.83	Pig	ESBL	D3PM1.fasta	195	Escherichia coli	A	Escherichia coli	blaTEM-1B	Narrow_A	NA	NA	SAMEA6832591
42PM2	42	P	M	2	small	E.coli	4411	16.5195	102.06	16.5385	102.11	Pig	ESBL	D42PM2.fasta	10	Escherichia coli	A	Escherichia coli	blaCTX-M-55	ESBL	NA	NA	SAMEA6832592
43CM1	43	C	M	1	small	E.coli	4412	16.5325	102.078	16.5472	102.099	Human_Contact	ESBL	D43CM1.fasta	2170	Escherichia coli	B1	Escherichia coli	blaTEM-1B	Narrow_A	NA	NA	SAMEA6832593
43CM1	43	C	M	1	small	E.coli	4412	16.5325	102.078	16.5472	102.099	Human_Contact	ESBL	D43CM1.fasta	2170	Escherichia coli	B1	Escherichia coli	blaCMY-2	pAmpC	NA	NA	SAMEA6832593
43PM1	43	P	M	1	small	E.coli	4412	16.5325	102.078	16.5472	102.099	Pig	ESBL	D43PM1.fasta	10	Escherichia coli	A	Escherichia coli	blaTEM-176	Narrow_A	NA	NA	SAMEA6832594
43PM1	43	P	M	1	small	E.coli	4412	16.5325	102.078	16.5472	102.099	Pig	ESBL	D43PM1.fasta	10	Escherichia coli	A	Escherichia coli	blaCTX-M-55	ESBL	NA	NA	SAMEA6832594
43UM1	43	U	M	1	small	E.coli	4412	16.5325	102.078	16.5472	102.099	Human_Non_Contact	ESBL	D43UM1.fasta	10	Escherichia coli	A	Escherichia coli	blaTEM-176	Narrow_A	NA	NA	SAMEA6832595
43UM1	43	U	M	1	small	E.coli	4412	16.5325	102.078	16.5472	102.099	Human_Non_Contact	ESBL	D43UM1.fasta	10	Escherichia coli	A	Escherichia coli	blaCTX-M-55	ESBL	NA	NA	SAMEA6832595
44CM1	44	C	M	1	small	E.coli	4413	16.5262	102.085	16.5211	102.087	Human_Contact	ESBL	D44CM1.fasta	3052	Escherichia coli	D	Escherichia coli	blaCTX-M-15	ESBL	NA	NA	SAMEA6832596
44CM2	44	C	M	2	small	E.coli	4413	16.5262	102.085	16.5211	102.087	Human_Contact	ESBL	D44CM2.fasta	1196	Escherichia coli	B1	Escherichia coli	blaCTX-M-15	ESBL	NA	NA	SAMEA6832597
44PP1	44	P	P	1	small	E.coli	4413	16.5262	102.085	16.5211	102.087	Pig	Colistin	D44PP1.fasta	763	Escherichia coli	B1	Escherichia coli	blaTEM-1B	Narrow_A	mcr-1.1	TRUE	SAMEA6832598
45CM1	45	C	M	1	small	E.coli	9913	16.3432	102.852	16.3419	102.804	Human_Contact	ESBL	D45CM1.fasta	10	Escherichia coli	A	Escherichia coli	blaCTX-M-3	ESBL	NA	NA	SAMEA6832599
45PM3	45	P	M	3	small	E.coli	9913	16.3432	102.852	16.3419	102.804	Pig	ESBL	D45PM3.fasta	1112	Escherichia coli	A	Escherichia coli	blaCTX-M-55	ESBL	NA	NA	SAMEA6832600
45PP3	45	P	P	3	small	E.coli	9913	16.3432	102.852	16.3419	102.804	Pig	Colistin	D45PP3.fasta	48	Escherichia coli	A	Escherichia coli	blaTEM-1B	Narrow_A	mcr-1.1	TRUE	SAMEA6832601
46CM1	46	C	M	1	small	E.coli	9914	16.3437	102.852	16.3419	102.804	Human_Contact	ESBL	D46CM1.fasta	190	Escherichia coli	A	Escherichia coli	blaCTX-M-55	ESBL	mcr-3.5	TRUE	SAMEA6832602
46CM1	46	C	M	1	small	E.coli	9914	16.3437	102.852	16.3419	102.804	Human_Contact	ESBL	D46CM1.fasta	190	Escherichia coli	A	Escherichia coli	blaTEM-1B	Narrow_A	mcr-3.5	TRUE	SAMEA6832602
46PM1	46	P	M	1	small	E.coli	9914	16.3437	102.852	16.3419	102.804	Pig	ESBL	D46PM1.fasta	48	Escherichia coli	A	Escherichia coli	blaCTX-M-55	ESBL	mcr-3.5	TRUE	SAMEA6832604
46PM1	46	P	M	1	small	E.coli	9914	16.3437	102.852	16.3419	102.804	Pig	ESBL	D46PM1.fasta	48	Escherichia coli	A	Escherichia coli	blaTEM-1B	Narrow_A	mcr-3.5	TRUE	SAMEA6832604
46PP1	46	P	P	1	small	E.coli	9914	16.3437	102.852	16.3419	102.804	Pig	Colistin	D46PP1.fasta	7051	Escherichia coli	B1	Escherichia coli	blaTEM-1B	Narrow_A	mcr-1.1	TRUE	SAMEA6832605
47PM2	47	P	M	2	small	E.coli	9915	16.3412	102.85	16.3419	102.804	Pig	ESBL	D47PM2.fasta	10594	Escherichia coli	E or cladeI	Escherichia coli	blaCTX-M-55	ESBL	mcr-3.19	TRUE	SAMEA6832606
47PM2	47	P	M	2	small	E.coli	9915	16.3412	102.85	16.3419	102.804	Pig	ESBL	D47PM2.fasta	10594	Escherichia coli	E or cladeI	Escherichia coli	blaTEM-1B	Narrow_A	mcr-3.19	TRUE	SAMEA6832606
48CM1	48	C	M	1	small	E.coli	3307	15.8953	102.37	15.8059	102.414	Human_Contact	ESBL	D48CM1.fasta	1286	Escherichia coli	A	Escherichia coli	blaCTX-M-14	ESBL	mcr-1.1	TRUE	SAMEA6832607
48CM1	48	C	M	1	small	E.coli	3307	15.8953	102.37	15.8059	102.414	Human_Contact	ESBL	D48CM1.fasta	1286	Escherichia coli	A	Escherichia coli	blaTEM-1B	Narrow_A	mcr-1.1	TRUE	SAMEA6832607
48CM2	48	C	M	2	small	E.coli	3307	15.8953	102.37	15.8059	102.414	Human_Contact	ESBL	D48CM2.fasta	48	Escherichia coli	A	Escherichia coli	blaTEM-1B	Narrow_A	mcr-1.1	TRUE	SAMEA6832608
48CM2	48	C	M	2	small	E.coli	3307	15.8953	102.37	15.8059	102.414	Human_Contact	ESBL	D48CM2.fasta	48	Escherichia coli	A	Escherichia coli	blaCTX-M-14	ESBL	mcr-1.1	TRUE	SAMEA6832608
48CM3	48	C	M	3	small	E.coli	3307	15.8953	102.37	15.8059	102.414	Human_Contact	ESBL	D48CM3.fasta	1286	Escherichia coli	A	Escherichia coli	blaCTX-M-14	ESBL	mcr-1.1	TRUE	SAMEA6832609
48CM3	48	C	M	3	small	E.coli	3307	15.8953	102.37	15.8059	102.414	Human_Contact	ESBL	D48CM3.fasta	1286	Escherichia coli	A	Escherichia coli	blaTEM-1B	Narrow_A	mcr-1.1	TRUE	SAMEA6832609
48CM4	48	C	M	4	small	E.coli	3307	15.8953	102.37	15.8059	102.414	Human_Contact	ESBL	D48CM4.fasta	1286	Escherichia coli	A	Escherichia coli	blaCTX-M-14	ESBL	mcr-1.1	TRUE	SAMEA6832610
48CM4	48	C	M	4	small	E.coli	3307	15.8953	102.37	15.8059	102.414	Human_Contact	ESBL	D48CM4.fasta	1286	Escherichia coli	A	Escherichia coli	blaTEM-1B	Narrow_A	mcr-1.1	TRUE	SAMEA6832610
48CP1	48	C	P	1	small	E.coli	3307	15.8953	102.37	15.8059	102.414	Human_Contact	Colistin	D48CP1.fasta	1286	Escherichia coli	A	Escherichia coli	blaCTX-M-14	ESBL	mcr-1.1	TRUE	SAMEA6832611
48CP1	48	C	P	1	small	E.coli	3307	15.8953	102.37	15.8059	102.414	Human_Contact	Colistin	D48CP1.fasta	1286	Escherichia coli	A	Escherichia coli	blaTEM-1B	Narrow_A	mcr-1.1	TRUE	SAMEA6832611
48PM1	48	P	M	1	small	E.coli	3307	15.8953	102.37	15.8059	102.414	Pig	ESBL	D48PM1.fasta	10562	Escherichia coli	A	Escherichia coli	blaCTX-M-14	ESBL	NA	NA	SAMEA6832612
48PM1	48	P	M	1	small	E.coli	3307	15.8953	102.37	15.8059	102.414	Pig	ESBL	D48PM1.fasta	10562	Escherichia coli	A	Escherichia coli	blaTEM-1B	Narrow_A	NA	NA	SAMEA6832612
49CM1	49	C	M	1	small	E.coli	3308	15.897	102.367	15.8059	102.414	Human_Contact	ESBL	D49CM1.fasta	2012	Escherichia coli	B1	Escherichia coli	blaTEM-1B	Narrow_A	NA	NA	SAMEA6832613
49CM1	49	C	M	1	small	E.coli	3308	15.897	102.367	15.8059	102.414	Human_Contact	ESBL	D49CM1.fasta	2012	Escherichia coli	B1	Escherichia coli	blaCTX-M-14	ESBL	NA	NA	SAMEA6832613
49PM1	49	P	M	1	small	E.coli	3308	15.897	102.367	15.8059	102.414	Pig	ESBL	D49PM1.fasta	48	Escherichia coli	A	Escherichia coli	blaCTX-M-14	ESBL	mcr-1.1	TRUE	SAMEA6832614
49PM1	49	P	M	1	small	E.coli	3308	15.897	102.367	15.8059	102.414	Pig	ESBL	D49PM1.fasta	48	Escherichia coli	A	Escherichia coli	blaTEM-1B	Narrow_A	mcr-1.1	TRUE	SAMEA6832614
49PM2	49	P	M	2	small	E.coli	3308	15.897	102.367	15.8059	102.414	Pig	ESBL	D49PM2.fasta	10578	Escherichia coli	A	Escherichia coli	blaCTX-M-55	ESBL	NA	NA	SAMEA6832615
50CM1	50	C	M	1	small	E.coli	3309	15.898	102.369	15.8059	102.414	Human_Contact	ESBL	D50CM1.fasta	1193	Escherichia coli	B2	Escherichia coli	blaCTX-M-27	ESBL	NA	NA	SAMEA6832616
50CM2	50	C	M	2	small	E.coli	3309	15.898	102.369	15.8059	102.414	Human_Contact	ESBL	D50CM2.fasta	206	Escherichia coli	A	Escherichia coli	blaCTX-M-55	ESBL	NA	NA	SAMEA6832617
50CM2	50	C	M	2	small	E.coli	3309	15.898	102.369	15.8059	102.414	Human_Contact	ESBL	D50CM2.fasta	206	Escherichia coli	A	Escherichia coli	blaTEM-1B	Narrow_A	NA	NA	SAMEA6832617
50PM1	50	P	M	1	small	E.coli	3309	15.898	102.369	15.8059	102.414	Pig	ESBL	D50PM1.fasta	10583	Escherichia coli	A	Escherichia coli	blaCTX-M-55	ESBL	NA	NA	SAMEA6832618
50PM2	50	P	M	2	small	E.coli	3309	15.898	102.369	15.8059	102.414	Pig	ESBL	D50PM2.fasta	6775	Escherichia coli	B1	Escherichia coli	blaVEB-1	ESBL	NA	NA	SAMEA6832619
51PM1	51	P	M	1	small	E.coli	3310	15.8974	102.399	15.9301	102.282	Pig	ESBL	D51PM1.fasta	10580	Escherichia coli	A	Escherichia coli	blaCTX-M-55	ESBL	NA	NA	SAMEA6832620
51PM2	51	P	M	2	small	E.coli	3310	15.8974	102.399	15.9301	102.282	Pig	ESBL	D51PM2.fasta	1788	Escherichia coli	A	Escherichia coli	blaCTX-M-55	ESBL	NA	NA	SAMEA6832621
51UM1	51	U	M	1	small	E.coli	3310	15.8974	102.399	15.9301	102.282	Human_Non_Contact	ESBL	D51UM1.fasta	1421	Escherichia coli	A	Escherichia coli	blaTEM-1B	Narrow_A	mcr-1.1	TRUE	SAMEA6832622
51UM1	51	U	M	1	small	E.coli	3310	15.8974	102.399	15.9301	102.282	Human_Non_Contact	ESBL	D51UM1.fasta	1421	Escherichia coli	A	Escherichia coli	blaCTX-M-14	ESBL	mcr-1.1	TRUE	SAMEA6832622
51UP2	51	U	P	2	small	E.coli	3310	15.8974	102.399	15.9301	102.282	Human_Non_Contact	Colistin	D51UP2.fasta	1421	Escherichia coli	A	Escherichia coli	blaTEM-1B	Narrow_A	mcr-1.1	TRUE	SAMEA6832623
51UP2	51	U	P	2	small	E.coli	3310	15.8974	102.399	15.9301	102.282	Human_Non_Contact	Colistin	D51UP2.fasta	1421	Escherichia coli	A	Escherichia coli	blaCTX-M-14	ESBL	mcr-1.1	TRUE	SAMEA6832623
52CM1	52	C	M	1	small	E.coli	3311	15.8936	102.401	15.8124	102.601	Human_Contact	ESBL	D52CM1.fasta	6308	Escherichia coli	B2	Escherichia coli	blaCTX-M-55	ESBL	NA	NA	SAMEA6832624
52PM1	52	P	M	1	small	E.coli	3311	15.8936	102.401	15.8124	102.601	Pig	ESBL	D52PM1.fasta	10595	Escherichia coli	A	Escherichia coli	blaCTX-M-55	ESBL	NA	NA	SAMEA6832625
52PM2	52	P	M	2	small	E.coli	3311	15.8936	102.401	15.8124	102.601	Pig	ESBL	D52PM2.fasta	683	Escherichia coli	B1	Escherichia coli	blaCTX-M-14	ESBL	mcr-1.1	TRUE	SAMEA6832626
52PM2	52	P	M	2	small	E.coli	3311	15.8936	102.401	15.8124	102.601	Pig	ESBL	D52PM2.fasta	683	Escherichia coli	B1	Escherichia coli	blaTEM-1B	Narrow_A	mcr-1.1	TRUE	SAMEA6832626
53PM1	53	P	M	1	small	E.coli	3312	15.8922	102.397	15.9583	102.54	Pig	ESBL	D53PM1.fasta	165	Escherichia coli	A	Escherichia coli	blaCTX-M-55	ESBL	mcr-3.19	TRUE	SAMEA6832627
53PM1	53	P	M	1	small	E.coli	3312	15.8922	102.397	15.9583	102.54	Pig	ESBL	D53PM1.fasta	165	Escherichia coli	A	Escherichia coli	blaTEM-1B	Narrow_A	mcr-3.19	TRUE	SAMEA6832627
53PM2	53	P	M	2	small	E.coli	3312	15.8922	102.397	15.9583	102.54	Pig	ESBL	D53PM2.fasta	3171	Escherichia coli	A	Escherichia coli	blaCTX-M-15	ESBL	NA	NA	SAMEA6832628
54CM1	54	C	M	1	small	E.coli	3313	15.9068	102.379	15.9264	102.282	Human_Contact	ESBL	D54CM1.fasta	48	Escherichia coli	A	Escherichia coli	blaTEM-1B	Narrow_A	mcr-1.1	TRUE	SAMEA6832629
54CM1	54	C	M	1	small	E.coli	3313	15.9068	102.379	15.9264	102.282	Human_Contact	ESBL	D54CM1.fasta	48	Escherichia coli	A	Escherichia coli	blaCTX-M-14	ESBL	mcr-1.1	TRUE	SAMEA6832629
54CM2	54	C	M	2	small	E.coli	3313	15.9068	102.379	15.9264	102.282	Human_Contact	ESBL	D54CM2.fasta	10562	Escherichia coli	A	Escherichia coli	blaTEM-1B	Narrow_A	mcr-3.5	TRUE	SAMEA6832630
54CM2	54	C	M	2	small	E.coli	3313	15.9068	102.379	15.9264	102.282	Human_Contact	ESBL	D54CM2.fasta	10562	Escherichia coli	A	Escherichia coli	blaCTX-M-55	ESBL	mcr-3.5	TRUE	SAMEA6832630
54CM3	54	C	M	3	small	E.coli	3313	15.9068	102.379	15.9264	102.282	Human_Contact	ESBL	D54CM3.fasta	195	Escherichia coli	A	Escherichia coli	blaTEM-1B	Narrow_A	mcr-1.1	TRUE	SAMEA6832631
54CM3	54	C	M	3	small	E.coli	3313	15.9068	102.379	15.9264	102.282	Human_Contact	ESBL	D54CM3.fasta	195	Escherichia coli	A	Escherichia coli	blaCTX-M-14	ESBL	mcr-1.1	TRUE	SAMEA6832631
54CP1	54	C	P	1	small	E.coli	3313	15.9068	102.379	15.9264	102.282	Human_Contact	Colistin	D54CP1.fasta	206	Escherichia coli	A	Escherichia coli	blaTEM-1B	Narrow_A	mcr-1.1	TRUE	SAMEA6832632
54CP1	54	C	P	1	small	E.coli	3313	15.9068	102.379	15.9264	102.282	Human_Contact	Colistin	D54CP1.fasta	206	Escherichia coli	A	Escherichia coli	blaCTX-M-14	ESBL	mcr-1.1	TRUE	SAMEA6832632
54PM1	54	P	M	1	small	E.coli	3313	15.9068	102.379	15.9264	102.282	Pig	ESBL	D54PM1.fasta	48	Escherichia coli	A	Escherichia coli	blaTEM-1B	Narrow_A	mcr-1.1	TRUE	SAMEA6832633
54PM1	54	P	M	1	small	E.coli	3313	15.9068	102.379	15.9264	102.282	Pig	ESBL	D54PM1.fasta	48	Escherichia coli	A	Escherichia coli	blaCTX-M-14	ESBL	mcr-1.1	TRUE	SAMEA6832633
54PM2	54	P	M	2	small	E.coli	3313	15.9068	102.379	15.9264	102.282	Pig	ESBL	D54PM2.fasta	10	Escherichia coli	A	Escherichia coli	blaCTX-M-55	ESBL	mcr-3.5	TRUE	SAMEA6832634
54PM3	54	P	M	3	small	E.coli	3313	15.9068	102.379	15.9264	102.282	Pig	ESBL	D54PM3.fasta	1638	Escherichia coli	A	Escherichia coli	blaCTX-M-55	ESBL	mcr-1.1	TRUE	SAMEA6832635
54PM3	54	P	M	3	small	E.coli	3313	15.9068	102.379	15.9264	102.282	Pig	ESBL	D54PM3.fasta	1638	Escherichia coli	A	Escherichia coli	blaCTX-M-55	ESBL	mcr-3.5	TRUE	SAMEA6832635
55CM2	55	C	M	2	small	E.coli	3314	15.9067	102.379	15.9301	102.282	Human_Contact	ESBL	D55CM2.fasta	5951	Escherichia coli	A	Escherichia coli	blaCTX-M-14	ESBL	NA	NA	SAMEA6832636
56CC1	56	C	C	1	small	E.coli	9916	16.4691	102.593	16.4968	102.963	Human_Contact	Carbapenem	D56CC1.fasta	410	Escherichia coli	C	Escherichia coli	blaCMY-2	pAmpC	NA	NA	SAMEA6832637
56CC1	56	C	C	1	small	E.coli	9916	16.4691	102.593	16.4968	102.963	Human_Contact	Carbapenem	D56CC1.fasta	410	Escherichia coli	C	Escherichia coli	blaNDM-5	Carbapenemase	NA	NA	SAMEA6832637
56CC1	56	C	C	1	small	E.coli	9916	16.4691	102.593	16.4968	102.963	Human_Contact	Carbapenem	D56CC1.fasta	410	Escherichia coli	C	Escherichia coli	blaCTX-M-15	ESBL	NA	NA	SAMEA6832637
56CC1	56	C	C	1	small	E.coli	9916	16.4691	102.593	16.4968	102.963	Human_Contact	Carbapenem	D56CC1.fasta	410	Escherichia coli	C	Escherichia coli	blaOXA-1	OXA	NA	NA	SAMEA6832637
56CC1	56	C	C	1	small	E.coli	9916	16.4691	102.593	16.4968	102.963	Human_Contact	Carbapenem	D56CC1.fasta	410	Escherichia coli	C	Escherichia coli	blaTEM-1B	Narrow_A	NA	NA	SAMEA6832637
56CM2	56	C	M	2	small	E.coli	9916	16.4691	102.593	16.4968	102.963	Human_Contact	ESBL	D56CM2.fasta	34	Escherichia coli	A	Escherichia coli	blaCTX-M-55	ESBL	NA	NA	SAMEA6832638
56PM1	56	P	M	1	small	E.coli	9916	16.4691	102.593	16.4968	102.963	Pig	ESBL	D56PM1.fasta	48	Escherichia coli	A	Escherichia coli	blaCTX-M-55	ESBL	NA	NA	SAMEA6832639
56UM1	56	U	M	1	small	E.coli	9916	16.4691	102.593	16.4968	102.963	Human_Non_Contact	ESBL	D56UM1.fasta	345	Escherichia coli	B1	Escherichia coli	blaCTX-M-15	ESBL	NA	NA	SAMEA6832640
56UM1	56	U	M	1	small	E.coli	9916	16.4691	102.593	16.4968	102.963	Human_Non_Contact	ESBL	D56UM1.fasta	345	Escherichia coli	B1	Escherichia coli	blaTEM-1B	Narrow_A	NA	NA	SAMEA6832640
57CM2	57	C	M	2	small	E.coli	9917	16.4681	102.957	16.4968	102.963	Human_Contact	ESBL	D57CM2.fasta	10586	Escherichia coli	A	Escherichia coli	blaCTX-M-14	ESBL	NA	NA	SAMEA6832641
57CM2	57	C	M	2	small	E.coli	9917	16.4681	102.957	16.4968	102.963	Human_Contact	ESBL	D57CM2.fasta	10586	Escherichia coli	A	Escherichia coli	blaTEM-1B	Narrow_A	NA	NA	SAMEA6832641
57PM3	57	P	M	3	small	E.coli	9917	16.4681	102.957	16.4968	102.963	Pig	ESBL	D57PM3.fasta	5204	Escherichia coli	A	Escherichia coli	blaTEM-1B	Narrow_A	mcr-3.5	TRUE	SAMEA6832642
57PM3	57	P	M	3	small	E.coli	9917	16.4681	102.957	16.4968	102.963	Pig	ESBL	D57PM3.fasta	5204	Escherichia coli	A	Escherichia coli	blaCTX-M-55	ESBL	mcr-3.5	TRUE	SAMEA6832642
57PP3	57	P	P	3	small	E.coli	9917	16.4681	102.957	16.4968	102.963	Pig	Colistin	D57PP3.fasta	101	Escherichia coli	B1	Escherichia coli	blaTEM-1B	Narrow_A	mcr-3.5	TRUE	SAMEA6832643
57UM1	57	U	M	1	small	E.coli	9917	16.4681	102.957	16.4968	102.963	Human_Non_Contact	ESBL	D57UM1.fasta	10	Escherichia coli	A	Escherichia coli	blaCTX-M-55	ESBL	mcr-3.2	TRUE	SAMEA6832644
58UM1	58	U	M	1	small	E.coli	9918	16.4585	102.959	16.4748	102.865	Human_Non_Contact	ESBL	D58UM1.fasta	224	Escherichia coli	B1	Escherichia coli	blaCTX-M-55	ESBL	NA	NA	SAMEA6832645
59CM1	59	C	M	1	small	E.coli	9919	16.4604	102.959	16.4748	102.865	Human_Contact	ESBL	D59CM1.fasta	48	Escherichia coli	A	Escherichia coli	blaCTX-M-55	ESBL	NA	NA	SAMEA6832646
59CM2	59	C	M	2	small	E.coli	9919	16.4604	102.959	16.4748	102.865	Human_Contact	ESBL	D59CM2.fasta	10	Escherichia coli	A	Escherichia coli	blaCTX-M-14	ESBL	NA	NA	SAMEA6832647
59CP1	59	C	P	1	small	E.coli	9919	16.4604	102.959	16.4748	102.865	Human_Contact	Colistin	D59CP1.fasta	9749	Escherichia coli	A	Escherichia coli	blaCTX-M-14	ESBL	mcr-3.4	TRUE	SAMEA6832648
59PM1	59	P	M	1	small	E.coli	9919	16.4604	102.959	16.4748	102.865	Pig	ESBL	D59PM1.fasta	10	Escherichia coli	A	Escherichia coli	blaCTX-M-14	ESBL	NA	NA	SAMEA6832649
5PM1	5	P	M	1	small	E.coli	3302	15.9211	102.389	16.4139	102.829	Pig	ESBL	D5PM1.fasta	155	Escherichia coli	B1	Escherichia coli	blaTEM-1B	Narrow_A	mcr-1.1	TRUE	SAMEA6832650
5PM1	5	P	M	1	small	E.coli	3302	15.9211	102.389	16.4139	102.829	Pig	ESBL	D5PM1.fasta	155	Escherichia coli	B1	Escherichia coli	blaCTX-M-14	ESBL	mcr-1.1	TRUE	SAMEA6832650
5PM2	5	P	M	2	small	E.coli	3302	15.9211	102.389	16.4139	102.829	Pig	ESBL	D5PM2.fasta	542	Escherichia coli	A	Escherichia coli	blaCTX-M-55	ESBL	mcr-3.5	TRUE	SAMEA6832651
5PM2	5	P	M	2	small	E.coli	3302	15.9211	102.389	16.4139	102.829	Pig	ESBL	D5PM2.fasta	542	Escherichia coli	A	Escherichia coli	blaTEM-1B	Narrow_A	mcr-3.5	TRUE	SAMEA6832651
5UM1	5	U	M	1	small	E.coli	3302	15.9211	102.389	16.4139	102.829	Human_Non_Contact	ESBL	D5UM1.fasta	10560	Escherichia coli	A	Escherichia coli	blaCTX-M-14	ESBL	mcr-1.1	TRUE	SAMEA6832652
5UM1	5	U	M	1	small	E.coli	3302	15.9211	102.389	16.4139	102.829	Human_Non_Contact	ESBL	D5UM1.fasta	10560	Escherichia coli	A	Escherichia coli	blaTEM-1B	Narrow_A	mcr-1.1	TRUE	SAMEA6832652
5UP1	5	U	P	1	small	E.coli	3302	15.9211	102.389	16.4139	102.829	Human_Non_Contact	Colistin	D5UP1.fasta	10560	Escherichia coli	A	Escherichia coli	blaCTX-M-14	ESBL	mcr-1.1	TRUE	SAMEA6832653
5UP1	5	U	P	1	small	E.coli	3302	15.9211	102.389	16.4139	102.829	Human_Non_Contact	Colistin	D5UP1.fasta	10560	Escherichia coli	A	Escherichia coli	blaTEM-1B	Narrow_A	mcr-1.1	TRUE	SAMEA6832653
60CM1	60	C	M	1	small	E.coli	9920	16.4769	102.896	16.4343	102.861	Human_Contact	ESBL	D60CM1.fasta	10	Escherichia coli	A	Escherichia coli	blaCTX-M-55	ESBL	mcr-3.5	TRUE	SAMEA6832654
60CP1	60	C	P	1	small	E.coli	9920	16.4769	102.896	16.4343	102.861	Human_Contact	Colistin	D60CP1.fasta	48	Escherichia coli	A	Escherichia coli	blaTEM-1B	Narrow_A	mcr-1.1	TRUE	SAMEA6832655
60PP1	60	P	P	1	small	E.coli	9920	16.4769	102.896	16.4343	102.861	Pig	Colistin	D60PP1.fasta	10	Escherichia coli	A	Escherichia coli	blaTEM-1B	Narrow_A	mcr-1.1	TRUE	SAMEA6832656
69CM1	69	C	M	1	small	E.coli	2201	15.6986	102.704	16.704	102.098	Human_Contact	ESBL	D69CM1.fasta	7176	Escherichia coli	B1	Escherichia coli	blaCTX-M-55	ESBL	NA	NA	SAMEA6832677
69CP1	69	C	P	1	small	E.coli	2201	15.6986	102.704	16.704	102.098	Human_Contact	Colistin	D69CP1.fasta	155	Escherichia coli	B1	Escherichia coli	NA	NA	mcr-1.1	TRUE	SAMEA6832678
69PM1	69	P	M	1	small	E.coli	2201	15.6986	102.704	16.704	102.098	Pig	ESBL	D69PM1.fasta	10	Escherichia coli	A	Escherichia coli	blaCTX-M-55	ESBL	mcr-3.5	TRUE	SAMEA6832679
69PM1	69	P	M	1	small	E.coli	2201	15.6986	102.704	16.704	102.098	Pig	ESBL	D69PM1.fasta	10	Escherichia coli	A	Escherichia coli	blaTEM-1B	Narrow_A	mcr-3.5	TRUE	SAMEA6832679
6CM1	6	C	M	1	small	E.coli	3303	15.8947	102.362	15.9301	102.282	Human_Contact	ESBL	D6CM1.fasta	906	Escherichia coli	B1	Escherichia coli	blaCTX-M-14	ESBL	NA	NA	SAMEA6832680
6CM2	6	C	M	2	small	E.coli	3303	15.8947	102.362	15.9301	102.282	Human_Contact	ESBL	D6CM2.fasta	38	Escherichia coli	D	Escherichia coli	blaCTX-M-14	ESBL	NA	NA	SAMEA6832681
6CM2	6	C	M	2	small	E.coli	3303	15.8947	102.362	15.9301	102.282	Human_Contact	ESBL	D6CM2.fasta	38	Escherichia coli	D	Escherichia coli	blaTEM-1B	Narrow_A	NA	NA	SAMEA6832681
6CM3	6	C	M	3	small	E.coli	3303	15.8947	102.362	15.9301	102.282	Human_Contact	ESBL	D6CM3.fasta	746	Escherichia coli	A	Escherichia coli	blaOXA-10	OXA	mcr-1.1	TRUE	SAMEA6832682
6CM3	6	C	M	3	small	E.coli	3303	15.8947	102.362	15.9301	102.282	Human_Contact	ESBL	D6CM3.fasta	746	Escherichia coli	A	Escherichia coli	blaCTX-M-14	ESBL	mcr-1.1	TRUE	SAMEA6832682
6CP1	6	C	P	1	small	E.coli	3303	15.8947	102.362	15.9301	102.282	Human_Contact	Colistin	D6CP1.fasta	7122	Escherichia coli	A	Escherichia coli	blaTEM-1B	Narrow_A	mcr-3.5	TRUE	SAMEA6832683
6CP1	6	C	P	1	small	E.coli	3303	15.8947	102.362	15.9301	102.282	Human_Contact	Colistin	D6CP1.fasta	7122	Escherichia coli	A	Escherichia coli	blaTEM-1B	Narrow_A	mcr-1.1	TRUE	SAMEA6832683
6CP1	6	C	P	1	small	E.coli	3303	15.8947	102.362	15.9301	102.282	Human_Contact	Colistin	D6CP1.fasta	7122	Escherichia coli	A	Escherichia coli	blaCTX-M-55	ESBL	mcr-3.5	TRUE	SAMEA6832683
6CP1	6	C	P	1	small	E.coli	3303	15.8947	102.362	15.9301	102.282	Human_Contact	Colistin	D6CP1.fasta	7122	Escherichia coli	A	Escherichia coli	blaCTX-M-55	ESBL	mcr-1.1	TRUE	SAMEA6832683
6PM1	6	P	M	1	small	E.coli	3303	15.8947	102.362	15.9301	102.282	Pig	ESBL	D6PM1.fasta	155	Escherichia coli	B1	Escherichia coli	blaTEM-1B	Narrow_A	mcr-1.1	TRUE	SAMEA6832684
6PM1	6	P	M	1	small	E.coli	3303	15.8947	102.362	15.9301	102.282	Pig	ESBL	D6PM1.fasta	155	Escherichia coli	B1	Escherichia coli	blaCTX-M-14	ESBL	mcr-1.1	TRUE	SAMEA6832684
6PP1	6	P	P	1	small	E.coli	3303	15.8947	102.362	15.9301	102.282	Pig	Colistin	D6PP1.fasta	542	Escherichia coli	A	Escherichia coli	blaTEM-1B	Narrow_A	mcr-1.1	TRUE	SAMEA6832685
70PM1	70	P	M	1	small	E.coli	2202	15.6983	102.704	16.704	102.098	Pig	ESBL	D70PM1.fasta	7176	Escherichia coli	B1	Escherichia coli	blaCTX-M-55	ESBL	NA	NA	SAMEA6832687
71PM1	71	P	M	1	small	E.coli	2203	15.6983	102.704	15.7338	102.793	Pig	ESBL	D71PM1.fasta	48	Escherichia coli	A	Escherichia coli	blaCTX-M-55	ESBL	mcr-1.1	TRUE	SAMEA6832688
71PM1	71	P	M	1	small	E.coli	2203	15.6983	102.704	15.7338	102.793	Pig	ESBL	D71PM1.fasta	48	Escherichia coli	A	Escherichia coli	blaCTX-M-55	ESBL	mcr-3.5	TRUE	SAMEA6832688
71PP1	71	P	P	1	small	E.coli	2203	15.6983	102.704	15.7338	102.793	Pig	Colistin	D71PP1.fasta	156	Escherichia coli	B1	Escherichia coli	blaTEM-1B	Narrow_A	mcr-3.1	TRUE	SAMEA6832689
71PP1	71	P	P	1	small	E.coli	2203	15.6983	102.704	15.7338	102.793	Pig	Colistin	D71PP1.fasta	156	Escherichia coli	B1	Escherichia coli	blaTEM-1B	Narrow_A	mcr-1.1	TRUE	SAMEA6832689
72PM1	72	P	M	1	small	E.coli	2204	15.694	102.703	15.7338	102.793	Pig	ESBL	D72PM1.fasta	398	Escherichia coli	A	Escherichia coli	blaCTX-M-55	ESBL	NA	NA	SAMEA6832690
72UM1	72	U	M	1	small	E.coli	2204	15.694	102.703	15.7338	102.793	Human_Non_Contact	ESBL	D72UM1.fasta	226	Escherichia coli	A	Escherichia coli	blaCTX-M-15	ESBL	NA	NA	SAMEA6832691
73PM1	73	P	M	1	small	E.coli	2205	15.6927	102.704	15.7338	102.793	Pig	ESBL	D73PM1.fasta	165	Escherichia coli	A	Escherichia coli	blaCTX-M-55	ESBL	mcr-3.5	TRUE	SAMEA6832692
73PM1	73	P	M	1	small	E.coli	2205	15.6927	102.704	15.7338	102.793	Pig	ESBL	D73PM1.fasta	165	Escherichia coli	A	Escherichia coli	blaTEM-1B	Narrow_A	mcr-3.5	TRUE	SAMEA6832692
73PM3	73	P	M	3	small	E.coli	2205	15.6927	102.704	15.7338	102.793	Pig	ESBL	D73PM3.fasta	711	Escherichia coli	B1	Escherichia coli	blaCTX-M-14	ESBL	mcr-1.1	TRUE	SAMEA6832693
73PM3	73	P	M	3	small	E.coli	2205	15.6927	102.704	15.7338	102.793	Pig	ESBL	D73PM3.fasta	711	Escherichia coli	B1	Escherichia coli	blaTEM-1B	Narrow_A	mcr-1.1	TRUE	SAMEA6832693
73PP1	73	P	P	1	small	E.coli	2205	15.6927	102.704	15.7338	102.793	Pig	Colistin	D73PP1.fasta	746	Escherichia coli	A	Escherichia coli	blaCTX-M-14	ESBL	mcr-1.1	TRUE	SAMEA6832694
73PP2	73	P	P	2	small	E.coli	2205	15.6927	102.704	15.7338	102.793	Pig	Colistin	D73PP2.fasta	763	Escherichia coli	B1	Escherichia coli	blaTEM-1B	Narrow_A	mcr-1.1	TRUE	SAMEA6832695
75PM1	75	P	M	1	small	E.coli	2207	15.7026	102.709	15.7338	102.793	Pig	ESBL	D75PM1.fasta	101	Escherichia coli	B1	Escherichia coli	blaCTX-M-55	ESBL	mcr-3.5	TRUE	SAMEA6832696
75PM1	75	P	M	1	small	E.coli	2207	15.7026	102.709	15.7338	102.793	Pig	ESBL	D75PM1.fasta	101	Escherichia coli	B1	Escherichia coli	blaCTX-M-55	ESBL	mcr-1.1	TRUE	SAMEA6832696
75PM2	75	P	M	2	small	E.coli	2207	15.7026	102.709	15.7338	102.793	Pig	ESBL	D75PM2.fasta	1140	Escherichia coli	E	Escherichia coli	blaCTX-M-55	ESBL	mcr-3.5	TRUE	SAMEA6832697
76PM1	76	P	M	1	small	E.coli	2208	15.6982	102.709	15.7338	102.793	Pig	ESBL	D76PM1.fasta	6449	Escherichia coli	A	Escherichia coli	blaTEM-1B	Narrow_A	mcr-3.5	TRUE	SAMEA6832698
76PM1	76	P	M	1	small	E.coli	2208	15.6982	102.709	15.7338	102.793	Pig	ESBL	D76PM1.fasta	6449	Escherichia coli	A	Escherichia coli	blaCTX-M-55	ESBL	mcr-3.5	TRUE	SAMEA6832698
76PP2	76	P	P	2	small	E.coli	2208	15.6982	102.709	15.7338	102.793	Pig	Colistin	D76PP2.fasta	6449	Escherichia coli	A	Escherichia coli	blaTEM-1B	Narrow_A	mcr-3.5	TRUE	SAMEA6832699
76PP2	76	P	P	2	small	E.coli	2208	15.6982	102.709	15.7338	102.793	Pig	Colistin	D76PP2.fasta	6449	Escherichia coli	A	Escherichia coli	blaCTX-M-55	ESBL	mcr-3.5	TRUE	SAMEA6832699
77CM1	77	C	M	1	small	E.coli	2209	15.694	102.703	15.7334	102.795	Human_Contact	ESBL	D77CM1.fasta	871	Escherichia coli	A	Escherichia coli	blaTEM-1B	Narrow_A	NA	NA	SAMEA6832700
77CM1	77	C	M	1	small	E.coli	2209	15.694	102.703	15.7334	102.795	Human_Contact	ESBL	D77CM1.fasta	871	Escherichia coli	A	Escherichia coli	blaCTX-M-55	ESBL	NA	NA	SAMEA6832700
78CM1	78	C	M	1	small	E.coli	8804	16.6046	103.128	16.7021	103.08	Human_Contact	ESBL	D78CM1.fasta	189	Escherichia coli	A	Escherichia coli	blaTEM-1B	Narrow_A	NA	NA	SAMEA6832701
78CM1	78	C	M	1	small	E.coli	8804	16.6046	103.128	16.7021	103.08	Human_Contact	ESBL	D78CM1.fasta	189	Escherichia coli	A	Escherichia coli	blaCTX-M-55	ESBL	NA	NA	SAMEA6832701
78UM1	78	U	M	1	small	E.coli	8804	16.6046	103.128	16.7021	103.08	Human_Non_Contact	ESBL	D78UM1.fasta	6730	Escherichia coli	A	Escherichia coli	blaCTX-M-55	ESBL	NA	NA	SAMEA6832702
79CM1	79	C	M	1	small	E.coli	8805	16.6033	103.129	16.7068	103.08	Human_Contact	ESBL	D79CM1.fasta	2064	Escherichia coli	E	Escherichia coli	blaTEM-1B	Narrow_A	NA	NA	SAMEA6832703
79CM1	79	C	M	1	small	E.coli	8805	16.6033	103.129	16.7068	103.08	Human_Contact	ESBL	D79CM1.fasta	2064	Escherichia coli	E	Escherichia coli	blaCTX-M-55	ESBL	NA	NA	SAMEA6832703
7CM1	7	C	M	1	small	E.coli	3304	15.9199	102.396	15.9301	102.282	Human_Contact	ESBL	D7CM1.fasta	1286	Escherichia coli	A	Escherichia coli	blaCTX-M-55	ESBL	NA	NA	SAMEA6832704
7CM1	7	C	M	1	small	E.coli	3304	15.9199	102.396	15.9301	102.282	Human_Contact	ESBL	D7CM1.fasta	1286	Escherichia coli	A	Escherichia coli	blaVEB-1	ESBL	NA	NA	SAMEA6832704
7CM2	7	C	M	2	small	E.coli	3304	15.9199	102.396	15.9301	102.282	Human_Contact	ESBL	D7CM2.fasta	278	Escherichia coli	B1	Escherichia coli	blaCTX-M-55	ESBL	NA	NA	SAMEA6832705
7CM2	7	C	M	2	small	E.coli	3304	15.9199	102.396	15.9301	102.282	Human_Contact	ESBL	D7CM2.fasta	278	Escherichia coli	B1	Escherichia coli	blaTEM-1B	Narrow_A	NA	NA	SAMEA6832705
7PM1	7	P	M	1	small	E.coli	3304	15.9199	102.396	15.9301	102.282	Pig	ESBL	D7PM1.fasta	1788	Escherichia coli	A	Escherichia coli	blaTEM-1B	Narrow_A	mcr-1.1	TRUE	SAMEA6832706
7PM1	7	P	M	1	small	E.coli	3304	15.9199	102.396	15.9301	102.282	Pig	ESBL	D7PM1.fasta	1788	Escherichia coli	A	Escherichia coli	blaTEM-1B	Narrow_A	mcr-3.5	TRUE	SAMEA6832706
7PM1	7	P	M	1	small	E.coli	3304	15.9199	102.396	15.9301	102.282	Pig	ESBL	D7PM1.fasta	1788	Escherichia coli	A	Escherichia coli	blaCTX-M-55	ESBL	mcr-1.1	TRUE	SAMEA6832706
7PM1	7	P	M	1	small	E.coli	3304	15.9199	102.396	15.9301	102.282	Pig	ESBL	D7PM1.fasta	1788	Escherichia coli	A	Escherichia coli	blaCTX-M-55	ESBL	mcr-3.5	TRUE	SAMEA6832706
7UM1	7	U	M	1	small	E.coli	3304	15.9199	102.396	15.9301	102.282	Human_Non_Contact	ESBL	D7UM1.fasta	8466	Escherichia coli	B1	Escherichia coli	blaTEM-1B	Narrow_A	NA	NA	SAMEA6832707
7UM1	7	U	M	1	small	E.coli	3304	15.9199	102.396	15.9301	102.282	Human_Non_Contact	ESBL	D7UM1.fasta	8466	Escherichia coli	B1	Escherichia coli	blaCTX-M-14	ESBL	NA	NA	SAMEA6832707
80CP2	80	C	P	2	small	E.coli	8806	16.6117	103.133	16.7068	103.08	Human_Contact	Colistin	D80CP2.fasta	7224	Escherichia coli	B2	Escherichia coli	NA	NA	NA	NA	SAMEA6832708
81UM1	81	U	M	1	small	E.coli	8807	16.5259	103.022	16.7068	103.08	Human_Non_Contact	ESBL	D81UM1.fasta	131	Escherichia coli	B2	Escherichia coli	blaTEM-1B	Narrow_A	NA	NA	SAMEA6832709
81UM1	81	U	M	1	small	E.coli	8807	16.5259	103.022	16.7068	103.08	Human_Non_Contact	ESBL	D81UM1.fasta	131	Escherichia coli	B2	Escherichia coli	blaCTX-M-27	ESBL	NA	NA	SAMEA6832709
82PM2	82	P	M	2	small	E.coli	8808	16.5164	103.02	16.7068	103.08	Pig	ESBL	D82PM2.fasta	7176	Escherichia coli	B1	Escherichia coli	blaCTX-M-55	ESBL	NA	NA	SAMEA6832710
83PM1	83	P	M	1	small	E.coli	8809	16.5111	103.02	16.7068	103.08	Pig	ESBL	D83PM1.fasta	101	Escherichia coli	B1	Escherichia coli	blaTEM-1B	Narrow_A	NA	NA	SAMEA6832711
83PM1	83	P	M	1	small	E.coli	8809	16.5111	103.02	16.7068	103.08	Pig	ESBL	D83PM1.fasta	101	Escherichia coli	B1	Escherichia coli	blaCTX-M-55	ESBL	NA	NA	SAMEA6832711
83UM1	83	U	M	1	small	E.coli	8809	16.5111	103.02	16.7068	103.08	Human_Non_Contact	ESBL	D83UM1.fasta	1193	Escherichia coli	B2	Escherichia coli	blaCTX-M-27	ESBL	NA	NA	SAMEA6832712
84PM1	84	P	M	1	small	E.coli	8810	16.5082	103.019	16.7068	103.08	Pig	ESBL	D84PM1.fasta	48	Escherichia coli	A	Escherichia coli	blaTEM-1B	Narrow_A	NA	NA	SAMEA6832713
84PM1	84	P	M	1	small	E.coli	8810	16.5082	103.019	16.7068	103.08	Pig	ESBL	D84PM1.fasta	48	Escherichia coli	A	Escherichia coli	blaCTX-M-55	ESBL	NA	NA	SAMEA6832713
85CM1	85	C	M	1	small	E.coli	5501	16.6985	102.557	16.651	102.379	Human_Contact	ESBL	D85CM1.fasta	685	Escherichia coli	A	Escherichia coli	blaTEM-1B	Narrow_A	NA	NA	SAMEA6832714
85CM1	85	C	M	1	small	E.coli	5501	16.6985	102.557	16.651	102.379	Human_Contact	ESBL	D85CM1.fasta	685	Escherichia coli	A	Escherichia coli	blaCTX-M-55	ESBL	NA	NA	SAMEA6832714
85PM1	85	P	M	1	small	E.coli	5501	16.6985	102.557	16.651	102.379	Pig	ESBL	D85PM1.fasta	336	Escherichia coli	B1	Escherichia coli	blaCTX-M-14	ESBL	mcr-1.1	TRUE	SAMEA6832715
85PM1	85	P	M	1	small	E.coli	5501	16.6985	102.557	16.651	102.379	Pig	ESBL	D85PM1.fasta	336	Escherichia coli	B1	Escherichia coli	blaTEM-1B	Narrow_A	mcr-1.1	TRUE	SAMEA6832715
85UM1	85	U	M	1	small	E.coli	5501	16.6985	102.557	16.651	102.379	Human_Non_Contact	ESBL	D85UM1.fasta	394	Escherichia coli	D	Escherichia coli	blaCTX-M-15	ESBL	NA	NA	SAMEA6832716
86CP2	86	C	P	2	small	E.coli	5502	16.6994	102.561	16.651	102.379	Human_Contact	Colistin	D86CP2.fasta	8677	Escherichia coli	A	Escherichia coli	NA	NA	NA	NA	SAMEA6832717
86PM1	86	P	M	1	small	E.coli	5502	16.6994	102.561	16.651	102.379	Pig	ESBL	D86PM1.fasta	155	Escherichia coli	B1	Escherichia coli	blaTEM-1B	Narrow_A	mcr-1.1	TRUE	SAMEA6832718
86PM1	86	P	M	1	small	E.coli	5502	16.6994	102.561	16.651	102.379	Pig	ESBL	D86PM1.fasta	155	Escherichia coli	B1	Escherichia coli	blaCTX-M-14	ESBL	mcr-1.1	TRUE	SAMEA6832718
86PM2	86	P	M	2	small	E.coli	5502	16.6994	102.561	16.651	102.379	Pig	ESBL	D86PM2.fasta	77	Escherichia coli	A	Escherichia coli	blaCTX-M-14	ESBL	NA	NA	SAMEA6832719
86PM3	86	P	M	3	small	E.coli	5502	16.6994	102.561	16.651	102.379	Pig	ESBL	D86PM3.fasta	10584	Escherichia coli	B1	Escherichia coli	blaTEM-1B	Narrow_A	mcr-1.1	TRUE	SAMEA6832720
86PM3	86	P	M	3	small	E.coli	5502	16.6994	102.561	16.651	102.379	Pig	ESBL	D86PM3.fasta	10584	Escherichia coli	B1	Escherichia coli	blaCTX-M-14	ESBL	mcr-1.1	TRUE	SAMEA6832720
86PP1	86	P	P	1	small	E.coli	5502	16.6994	102.561	16.651	102.379	Pig	Colistin	D86PP1.fasta	48	Escherichia coli	A	Escherichia coli	blaTEM-1B	Narrow_A	mcr-1.1	TRUE	SAMEA6832721
87PM1	87	P	M	1	small	E.coli	5503	16.7038	102.568	16.651	102.379	Pig	ESBL	D87PM1.fasta	772	Escherichia coli	A	Escherichia coli	blaCTX-M-55	ESBL	NA	NA	SAMEA6832722
88CM1	88	C	M	1	small	E.coli	5504	16.7041	102.568	16.651	102.379	Human_Contact	ESBL	D88CM1.fasta	10582	Escherichia coli	D	Escherichia coli	blaCTX-M-55	ESBL	NA	NA	SAMEA6832723
88PP1	88	P	P	1	small	E.coli	5504	16.7041	102.568	16.651	102.379	Pig	Colistin	D88PP1.fasta	206	Escherichia coli	A	Escherichia coli	NA	NA	mcr-1.1	TRUE	SAMEA6832724
88UP2	88	U	P	2	small	E.coli	5504	16.7041	102.568	16.651	102.379	Human_Non_Contact	Colistin	D88UP2.fasta	3580	Escherichia coli	B1	Escherichia coli	blaTEM-1B	Narrow_A	NA	NA	SAMEA6832725
89PM1	89	P	M	1	small	E.coli	5505	16.7024	102.565	16.651	102.379	Pig	ESBL	D89PM1.fasta	3274	Escherichia coli	A	Escherichia coli	blaCTX-M-55	ESBL	NA	NA	SAMEA6832726
89PP3	89	P	P	3	small	E.coli	5505	16.7024	102.565	16.651	102.379	Pig	Colistin	D89PP3.fasta	10	Escherichia coli	A	Escherichia coli	blaTEM-1B	Narrow_A	mcr-1.1	TRUE	SAMEA6832727
89UM1	89	U	M	1	small	E.coli	5505	16.7024	102.565	16.651	102.379	Human_Non_Contact	ESBL	D89UM1.fasta	155	Escherichia coli	B1	Escherichia coli	blaCTX-M-55	ESBL	NA	NA	SAMEA6832728
8PM1	8	P	M	1	small	E.coli	3305	15.9184	102.389	15.9301	102.282	Pig	ESBL	D8PM1.fasta	10	Escherichia coli	A	Escherichia coli	blaTEM-1B	Narrow_A	mcr-3.19	TRUE	SAMEA6832729
8PM1	8	P	M	1	small	E.coli	3305	15.9184	102.389	15.9301	102.282	Pig	ESBL	D8PM1.fasta	10	Escherichia coli	A	Escherichia coli	blaCTX-M-55	ESBL	mcr-3.19	TRUE	SAMEA6832729
8UM1	8	U	M	1	small	E.coli	3305	15.9184	102.389	15.9301	102.282	Human_Non_Contact	ESBL	D8UM1.fasta	542	Escherichia coli	A	Escherichia coli	blaCTX-M-55	ESBL	NA	NA	SAMEA6832730
8UP1	8	U	P	1	small	E.coli	3305	15.9184	102.389	15.9301	102.282	Human_Non_Contact	Colistin	D8UP1.fasta	10	Escherichia coli	A	Escherichia coli	blaCTX-M-55	ESBL	mcr-3.2	TRUE	SAMEA6832731
90CC1	90	C	C	1	small	E.coli	5506	16.7006	102.514	16.651	102.379	Human_Contact	Carbapenem	D90CC1.fasta	542	Escherichia coli	A	Escherichia coli	blaTEM-1B	Narrow_A	NA	NA	SAMEA6832732
90CC1	90	C	C	1	small	E.coli	5506	16.7006	102.514	16.651	102.379	Human_Contact	Carbapenem	D90CC1.fasta	542	Escherichia coli	A	Escherichia coli	blaCTX-M-14	ESBL	NA	NA	SAMEA6832732
90CC1	90	C	C	1	small	E.coli	5506	16.7006	102.514	16.651	102.379	Human_Contact	Carbapenem	D90CC1.fasta	542	Escherichia coli	A	Escherichia coli	blaNDM-5	Carbapenemase	NA	NA	SAMEA6832732
90CC1	90	C	C	1	small	E.coli	5506	16.7006	102.514	16.651	102.379	Human_Contact	Carbapenem	D90CC1.fasta	542	Escherichia coli	A	Escherichia coli	blaLAP-2	Narrow_A	NA	NA	SAMEA6832732
90CM1	90	C	M	1	small	E.coli	5506	16.7006	102.514	16.651	102.379	Human_Contact	ESBL	D90CM1.fasta	58	Escherichia coli	B1	Escherichia coli	blaCTX-M-14	ESBL	NA	NA	SAMEA6832733
90PM1	90	P	M	1	small	E.coli	5506	16.7006	102.514	16.651	102.379	Pig	ESBL	D90PM1.fasta	189	Escherichia coli	A	Escherichia coli	blaCTX-M-55	ESBL	mcr-3.5	TRUE	SAMEA6832734
90PP1	90	P	P	1	small	E.coli	5506	16.7006	102.514	16.651	102.379	Pig	Colistin	D90PP1.fasta	6730	Escherichia coli	A	Escherichia coli	blaTEM-1B	Narrow_A	mcr-1.1	TRUE	SAMEA6832736
90PP2	90	P	P	2	small	E.coli	5506	16.7006	102.514	16.651	102.379	Pig	Colistin	D90PP2.fasta	4429	Escherichia coli	A	Escherichia coli	blaTEM-1B	Narrow_A	mcr-3.5	TRUE	SAMEA6832737
90PP3	90	P	P	3	small	E.coli	5506	16.7006	102.514	16.651	102.379	Pig	Colistin	D90PP3.fasta	4429	Escherichia coli	A	Escherichia coli	blaTEM-1B	Narrow_A	mcr-3.5	TRUE	SAMEA6832738
90UC1	90	U	C	1	small	E.coli	5506	16.7006	102.514	16.651	102.379	Human_Non_Contact	Carbapenem	D90UC1.fasta	542	Escherichia coli	A	Escherichia coli	blaTEM-1B	Narrow_A	NA	NA	SAMEA6832739
90UC1	90	U	C	1	small	E.coli	5506	16.7006	102.514	16.651	102.379	Human_Non_Contact	Carbapenem	D90UC1.fasta	542	Escherichia coli	A	Escherichia coli	blaCTX-M-14	ESBL	NA	NA	SAMEA6832739
90UC1	90	U	C	1	small	E.coli	5506	16.7006	102.514	16.651	102.379	Human_Non_Contact	Carbapenem	D90UC1.fasta	542	Escherichia coli	A	Escherichia coli	blaNDM-5	Carbapenemase	NA	NA	SAMEA6832739
90UC1	90	U	C	1	small	E.coli	5506	16.7006	102.514	16.651	102.379	Human_Non_Contact	Carbapenem	D90UC1.fasta	542	Escherichia coli	A	Escherichia coli	blaLAP-2	Narrow_A	NA	NA	SAMEA6832739
90UM1	90	U	M	1	small	E.coli	5506	16.7006	102.514	16.651	102.379	Human_Non_Contact	ESBL	D90UM1.fasta	58	Escherichia coli	B1	Escherichia coli	blaCTX-M-55	ESBL	NA	NA	SAMEA6832740
90UP1	90	U	P	1	small	E.coli	5506	16.7006	102.514	16.651	102.379	Human_Non_Contact	Colistin	D90UP1.fasta	10585	Escherichia coli	A	Escherichia coli	blaTEM-1B	Narrow_A	mcr-1.1	TRUE	SAMEA6832741
90UP1	90	U	P	1	small	E.coli	5506	16.7006	102.514	16.651	102.379	Human_Non_Contact	Colistin	D90UP1.fasta	10585	Escherichia coli	A	Escherichia coli	blaCTX-M-14	ESBL	mcr-1.1	TRUE	SAMEA6832741
91PM1	91	P	M	1	small	E.coli	5507	16.7316	102.552	16.651	102.379	Pig	ESBL	D91PM1.fasta	6732	Escherichia coli	B1	Escherichia coli	blaCTX-M-55	ESBL	NA	NA	SAMEA6832742
91PM2	91	P	M	2	small	E.coli	5507	16.7316	102.552	16.651	102.379	Pig	ESBL	D91PM2.fasta	7176	Escherichia coli	B1	Escherichia coli	blaCTX-M-55	ESBL	NA	NA	SAMEA6832743
91PP1	91	P	P	1	small	E.coli	5507	16.7316	102.552	16.651	102.379	Pig	Colistin	D91PP1.fasta	77	Escherichia coli	A	Escherichia coli	NA	NA	mcr-1.1	TRUE	SAMEA6832744
91PP2	91	P	P	2	small	E.coli	5507	16.7316	102.552	16.651	102.379	Pig	Colistin	D91PP2.fasta	10590	Escherichia coli	B1	Escherichia coli	blaTEM-1B	Narrow_A	mcr-1.1	TRUE	SAMEA6832745
93CM1	93	C	M	1	small	E.coli	8811	16.5315	102.981	16.4378	102.83	Human_Contact	ESBL	D93CM1.fasta	1638	Escherichia coli	A	Escherichia coli	blaCTX-M-27	ESBL	NA	NA	SAMEA6832746
93PM1	93	P	M	1	small	E.coli	8811	16.5315	102.981	16.4378	102.83	Pig	ESBL	D93PM1.fasta	654	Escherichia coli	B1	Escherichia coli	blaCTX-M-55	ESBL	NA	NA	SAMEA6832747
93PP1	93	P	P	1	small	E.coli	8811	16.5315	102.981	16.4378	102.83	Pig	Colistin	D93PP1.fasta	13	Escherichia coli	B1	Escherichia coli	NA	NA	NA	NA	SAMEA6832748
94PM1	94	P	M	1	small	E.coli	8812	16.5297	102.98	16.4378	102.83	Pig	ESBL	D94PM1.fasta	1244	Escherichia coli	A	Escherichia coli	blaCTX-M-55	ESBL	NA	NA	SAMEA6832749
94PM1	94	P	M	1	small	E.coli	8812	16.5297	102.98	16.4378	102.83	Pig	ESBL	D94PM1.fasta	1244	Escherichia coli	A	Escherichia coli	blaTEM-1B	Narrow_A	NA	NA	SAMEA6832749
95CM1	95	C	M	1	small	E.coli	8813	16.5262	102.98	16.4139	102.829	Human_Contact	ESBL	D95CM1.fasta	515	Escherichia coli	B1	Escherichia coli	blaCTX-M-14	ESBL	mcr-1.1	TRUE	SAMEA6832750
95CM1	95	C	M	1	small	E.coli	8813	16.5262	102.98	16.4139	102.829	Human_Contact	ESBL	D95CM1.fasta	515	Escherichia coli	B1	Escherichia coli	blaTEM-1B	Narrow_A	mcr-1.1	TRUE	SAMEA6832750
95PM1	95	P	M	1	small	E.coli	8813	16.5262	102.98	16.4139	102.829	Pig	ESBL	D95PM1.fasta	515	Escherichia coli	B1	Escherichia coli	blaTEM-1B	Narrow_A	NA	NA	SAMEA6832751
95PM1	95	P	M	1	small	E.coli	8813	16.5262	102.98	16.4139	102.829	Pig	ESBL	D95PM1.fasta	515	Escherichia coli	B1	Escherichia coli	blaCTX-M-14	ESBL	NA	NA	SAMEA6832751
95PM2	95	P	M	2	small	E.coli	8813	16.5262	102.98	16.4139	102.829	Pig	ESBL	D95PM2.fasta	195	Escherichia coli	A	Escherichia coli	blaTEM-1B	Narrow_A	NA	NA	SAMEA6832752
95PM2	95	P	M	2	small	E.coli	8813	16.5262	102.98	16.4139	102.829	Pig	ESBL	D95PM2.fasta	195	Escherichia coli	A	Escherichia coli	blaCTX-M-14	ESBL	NA	NA	SAMEA6832752
95PP1	95	P	P	1	small	E.coli	8813	16.5262	102.98	16.4139	102.829	Pig	Colistin	D95PP1.fasta	10589	Escherichia coli	A	Escherichia coli	blaTEM-1B	Narrow_A	mcr-1.1	TRUE	SAMEA6832753
95PP2	95	P	P	2	small	E.coli	8813	16.5262	102.98	16.4139	102.829	Pig	Colistin	D95PP2.fasta	4015	Escherichia coli	A	Escherichia coli	blaTEM-1B	Narrow_A	mcr-1.1	TRUE	SAMEA6832754
95UM1	95	U	M	1	small	E.coli	8813	16.5262	102.98	16.4139	102.829	Human_Non_Contact	ESBL	D95UM1.fasta	398	Escherichia coli	A	Escherichia coli	blaTEM-1B	Narrow_A	NA	NA	SAMEA6832755
95UM1	95	U	M	1	small	E.coli	8813	16.5262	102.98	16.4139	102.829	Human_Non_Contact	ESBL	D95UM1.fasta	398	Escherichia coli	A	Escherichia coli	blaCTX-M-55	ESBL	NA	NA	SAMEA6832755
95UM2	95	U	M	2	small	E.coli	8813	16.5262	102.98	16.4139	102.829	Human_Non_Contact	ESBL	D95UM2.fasta	515	Escherichia coli	B1	Escherichia coli	blaCTX-M-14	ESBL	mcr-1.1	TRUE	SAMEA6832756
95UM2	95	U	M	2	small	E.coli	8813	16.5262	102.98	16.4139	102.829	Human_Non_Contact	ESBL	D95UM2.fasta	515	Escherichia coli	B1	Escherichia coli	blaTEM-1B	Narrow_A	mcr-1.1	TRUE	SAMEA6832756
95UP2	95	U	P	2	small	E.coli	8813	16.5262	102.98	16.4139	102.829	Human_Non_Contact	Colistin	D95UP2.fasta	515	Escherichia coli	B1	Escherichia coli	blaCTX-M-14	ESBL	mcr-1.1	TRUE	SAMEA6832757
95UP2	95	U	P	2	small	E.coli	8813	16.5262	102.98	16.4139	102.829	Human_Non_Contact	Colistin	D95UP2.fasta	515	Escherichia coli	B1	Escherichia coli	blaTEM-1B	Narrow_A	mcr-1.1	TRUE	SAMEA6832757
96CM1	96	C	M	1	small	E.coli	8814	16.5236	102.978	16.4139	102.829	Human_Contact	ESBL	D96CM1.fasta	131	Escherichia coli	B2	Escherichia coli	blaTEM-1B	Narrow_A	NA	NA	SAMEA6832758
96CM1	96	C	M	1	small	E.coli	8814	16.5236	102.978	16.4139	102.829	Human_Contact	ESBL	D96CM1.fasta	131	Escherichia coli	B2	Escherichia coli	blaCTX-M-15	ESBL	NA	NA	SAMEA6832758
96CM1	96	C	M	1	small	E.coli	8814	16.5236	102.978	16.4139	102.829	Human_Contact	ESBL	D96CM1.fasta	131	Escherichia coli	B2	Escherichia coli	blaOXA-1	OXA	NA	NA	SAMEA6832758
96PM1	96	P	M	1	small	E.coli	8814	16.5236	102.978	16.4139	102.829	Pig	ESBL	D96PM1.fasta	29	Escherichia coli	B1	Escherichia coli	blaTEM-1B	Narrow_A	mcr-3.5	TRUE	SAMEA6832759
96PM1	96	P	M	1	small	E.coli	8814	16.5236	102.978	16.4139	102.829	Pig	ESBL	D96PM1.fasta	29	Escherichia coli	B1	Escherichia coli	blaCTX-M-55	ESBL	mcr-3.5	TRUE	SAMEA6832759
96PP1	96	P	P	1	small	E.coli	8814	16.5236	102.978	16.4139	102.829	Pig	Colistin	D96PP1.fasta	29	Escherichia coli	B1	Escherichia coli	blaTEM-1B	Narrow_A	mcr-3.5	TRUE	SAMEA6832760
96PP1	96	P	P	1	small	E.coli	8814	16.5236	102.978	16.4139	102.829	Pig	Colistin	D96PP1.fasta	29	Escherichia coli	B1	Escherichia coli	blaCTX-M-55	ESBL	mcr-3.5	TRUE	SAMEA6832760
96UM1	96	U	M	1	small	E.coli	8814	16.5236	102.978	16.4139	102.829	Human_Non_Contact	ESBL	D96UM1.fasta	1193	Escherichia coli	B2	Escherichia coli	blaCTX-M-27	ESBL	NA	NA	SAMEA6832761
96UP2	96	U	P	2	small	E.coli	8814	16.5236	102.978	16.4139	102.829	Human_Non_Contact	Colistin	D96UP2.fasta	3054	Escherichia coli	B1	Escherichia coli	blaTEM-1B	Narrow_A	mcr-1.1	TRUE	SAMEA6832762
97CM1	97	C	M	1	small	E.coli	8815	16.5278	102.979	16.4139	102.829	Human_Contact	ESBL	D97CM1.fasta	48	Escherichia coli	A	Escherichia coli	blaCTX-M-55	ESBL	NA	NA	SAMEA6832763
98CM1	98	C	M	1	small	E.coli	8816	16.5213	102.973	16.4139	102.829	Human_Contact	ESBL	D98CM1.fasta	10562	Escherichia coli	A	Escherichia coli	blaTEM-1B	Narrow_A	mcr-1.1	TRUE	SAMEA6832764
98CM1	98	C	M	1	small	E.coli	8816	16.5213	102.973	16.4139	102.829	Human_Contact	ESBL	D98CM1.fasta	10562	Escherichia coli	A	Escherichia coli	blaTEM-1B	Narrow_A	mcr-3.1	TRUE	SAMEA6832764
98CM1	98	C	M	1	small	E.coli	8816	16.5213	102.973	16.4139	102.829	Human_Contact	ESBL	D98CM1.fasta	10562	Escherichia coli	A	Escherichia coli	blaCTX-M-14	ESBL	mcr-1.1	TRUE	SAMEA6832764
98CM1	98	C	M	1	small	E.coli	8816	16.5213	102.973	16.4139	102.829	Human_Contact	ESBL	D98CM1.fasta	10562	Escherichia coli	A	Escherichia coli	blaCTX-M-14	ESBL	mcr-3.1	TRUE	SAMEA6832764
98CP2	98	C	P	2	small	E.coli	8816	16.5213	102.973	16.4139	102.829	Human_Contact	Colistin	D98CP2.fasta	10562	Escherichia coli	A	Escherichia coli	blaTEM-1B	Narrow_A	mcr-1.1	TRUE	SAMEA6832765
98CP2	98	C	P	2	small	E.coli	8816	16.5213	102.973	16.4139	102.829	Human_Contact	Colistin	D98CP2.fasta	10562	Escherichia coli	A	Escherichia coli	blaTEM-1B	Narrow_A	mcr-3.1	TRUE	SAMEA6832765
98CP2	98	C	P	2	small	E.coli	8816	16.5213	102.973	16.4139	102.829	Human_Contact	Colistin	D98CP2.fasta	10562	Escherichia coli	A	Escherichia coli	blaCTX-M-14	ESBL	mcr-1.1	TRUE	SAMEA6832765
98CP2	98	C	P	2	small	E.coli	8816	16.5213	102.973	16.4139	102.829	Human_Contact	Colistin	D98CP2.fasta	10562	Escherichia coli	A	Escherichia coli	blaCTX-M-14	ESBL	mcr-3.1	TRUE	SAMEA6832765
98PM1	98	P	M	1	small	E.coli	8816	16.5213	102.973	16.4139	102.829	Pig	ESBL	D98PM1.fasta	6449	Escherichia coli	A	Escherichia coli	blaCMY-2	pAmpC	NA	NA	SAMEA6832766
98UM1	98	U	M	1	small	E.coli	8816	16.5213	102.973	16.4139	102.829	Human_Non_Contact	ESBL	D98UM1.fasta	10562	Escherichia coli	A	Escherichia coli	blaTEM-1B	Narrow_A	mcr-1.1	TRUE	SAMEA6832767
98UM1	98	U	M	1	small	E.coli	8816	16.5213	102.973	16.4139	102.829	Human_Non_Contact	ESBL	D98UM1.fasta	10562	Escherichia coli	A	Escherichia coli	blaTEM-1B	Narrow_A	mcr-3.1	TRUE	SAMEA6832767
98UM1	98	U	M	1	small	E.coli	8816	16.5213	102.973	16.4139	102.829	Human_Non_Contact	ESBL	D98UM1.fasta	10562	Escherichia coli	A	Escherichia coli	blaCTX-M-14	ESBL	mcr-1.1	TRUE	SAMEA6832767
98UM1	98	U	M	1	small	E.coli	8816	16.5213	102.973	16.4139	102.829	Human_Non_Contact	ESBL	D98UM1.fasta	10562	Escherichia coli	A	Escherichia coli	blaCTX-M-14	ESBL	mcr-3.1	TRUE	SAMEA6832767
98UP2	98	U	P	2	small	E.coli	8816	16.5213	102.973	16.4139	102.829	Human_Non_Contact	Colistin	D98UP2.fasta	10562	Escherichia coli	A	Escherichia coli	blaTEM-1B	Narrow_A	mcr-1.1	TRUE	SAMEA6832768
98UP2	98	U	P	2	small	E.coli	8816	16.5213	102.973	16.4139	102.829	Human_Non_Contact	Colistin	D98UP2.fasta	10562	Escherichia coli	A	Escherichia coli	blaTEM-1B	Narrow_A	mcr-3.1	TRUE	SAMEA6832768
98UP2	98	U	P	2	small	E.coli	8816	16.5213	102.973	16.4139	102.829	Human_Non_Contact	Colistin	D98UP2.fasta	10562	Escherichia coli	A	Escherichia coli	blaCTX-M-14	ESBL	mcr-1.1	TRUE	SAMEA6832768
98UP2	98	U	P	2	small	E.coli	8816	16.5213	102.973	16.4139	102.829	Human_Non_Contact	Colistin	D98UP2.fasta	10562	Escherichia coli	A	Escherichia coli	blaCTX-M-14	ESBL	mcr-3.1	TRUE	SAMEA6832768
99CM1	99	C	M	1	small	E.coli	8817	16.5163	102.972	16.4139	102.829	Human_Contact	ESBL	D99CM1.fasta	6786	Escherichia coli	A	Escherichia coli	blaCTX-M-55	ESBL	NA	NA	SAMEA6832769
99PM1	99	P	M	1	small	E.coli	8817	16.5163	102.972	16.4139	102.829	Pig	ESBL	D99PM1.fasta	398	Escherichia coli	A	Escherichia coli	blaCTX-M-55	ESBL	NA	NA	SAMEA6832770
99PM2	99	P	M	2	small	E.coli	8817	16.5163	102.972	16.4139	102.829	Pig	ESBL	D99PM2.fasta	10591	Escherichia coli	A	Escherichia coli	blaCMY-2	pAmpC	NA	NA	SAMEA6832771
99PM3	99	P	M	3	small	E.coli	8817	16.5163	102.972	16.4139	102.829	Pig	ESBL	D99PM3.fasta	48	Escherichia coli	A	Escherichia coli	blaTEM-1B	Narrow_A	NA	NA	SAMEA6832772
99PM3	99	P	M	3	small	E.coli	8817	16.5163	102.972	16.4139	102.829	Pig	ESBL	D99PM3.fasta	48	Escherichia coli	A	Escherichia coli	blaCTX-M-55	ESBL	NA	NA	SAMEA6832772
99UM1	99	U	M	1	small	E.coli	8817	16.5163	102.972	16.4139	102.829	Human_Non_Contact	ESBL	D99UM1.fasta	69	Escherichia coli	D	Escherichia coli	blaCMY-2	pAmpC	NA	NA	SAMEA6832773
99UM1	99	U	M	1	small	E.coli	8817	16.5163	102.972	16.4139	102.829	Human_Non_Contact	ESBL	D99UM1.fasta	69	Escherichia coli	D	Escherichia coli	blaTEM-1B	Narrow_A	NA	NA	SAMEA6832773
9CM1	9	C	M	1	small	E.coli	3306	15.9394	102.391	15.8124	102.601	Human_Contact	ESBL	D9CM1.fasta	549	Escherichia coli	D	Escherichia coli	blaCTX-M-14	ESBL	mcr-1.1	TRUE	SAMEA6832774
9CM1	9	C	M	1	small	E.coli	3306	15.9394	102.391	15.8124	102.601	Human_Contact	ESBL	D9CM1.fasta	549	Escherichia coli	D	Escherichia coli	blaTEM-1B	Narrow_A	mcr-1.1	TRUE	SAMEA6832774
9PP1	9	P	P	1	small	E.coli	3306	15.9394	102.391	15.8124	102.601	Pig	Colistin	D9PP1.fasta	48	Escherichia coli	A	Escherichia coli	blaLAP-2	Narrow_A	mcr-1.1	TRUE	SAMEA6832775
9PP1	9	P	P	1	small	E.coli	3306	15.9394	102.391	15.8124	102.601	Pig	Colistin	D9PP1.fasta	48	Escherichia coli	A	Escherichia coli	blaTEM-1B	Narrow_A	mcr-1.1	TRUE	SAMEA6832775
9UM1	9	U	M	1	small	E.coli	3306	15.9394	102.391	15.8124	102.601	Human_Non_Contact	ESBL	D9UM1.fasta	10	Escherichia coli	A	Escherichia coli	blaTEM-1B	Narrow_A	NA	NA	SAMEA6832776
9UM1	9	U	M	1	small	E.coli	3306	15.9394	102.391	15.8124	102.601	Human_Non_Contact	ESBL	D9UM1.fasta	10	Escherichia coli	A	Escherichia coli	blaCTX-M-55	ESBL	NA	NA	SAMEA6832776
9UP1	9	U	P	1	small	E.coli	3306	15.9394	102.391	15.8124	102.601	Human_Non_Contact	Colistin	D9UP1.fasta	871	Escherichia coli	A	Escherichia coli	blaTEM-1B	Narrow_A	NA	NA	SAMEA6832777

## Sheet: Legend
README This table contains the metadata for all E. coli isolates by Hickman et al. https://doi.org/10.3389/fmicb.2021.651461 For this study, only isolates that were recovered from the selection plates for ESBL/AmpC were considered. This correspond to isolates from the category "M" in the Column "Selection_plate". This was to avoid potential isolate duplication from other selection plates. Isolate…
Column identifiers:	Description
Bacterial_Isolate_ID	Isolate ID
Farm_number	farm ID number
Source	Host Source
	C - Human Contact
	U - Human non-contact
	P - pig
Selection_plate	plate from which the isolate was recovered
	M - ESBL/AmpC selection
	P - polymixin Selection
	C - Carbapenemase Selection
Colony_number	Colony Number
Farm_size	Farm Size
	Small
	Medium
Species_MALDI_TOF	Species Identification by MALDI-TOF
ID
x_farm	latitude
y_farm	longitude
lat_drugStore	Latitude of closest drug store
long_drugStore	Longtiude of closest drug store
Host	Host
Selection	Selection Plate
	ESBL
	Colistin
	Carbapenem
fasta_name	Fasta file name
ST	Sequence Type
Kmer_Species	Species identified by Kraken
PhG	Phylogenetic Group
Final_Species	Final Species allocation
Bla_Gene	ß-lactamase gene variant
beta_lactamase_type	ß-latamase type
	ESBL
	pAmpC
	Carbapenemase
	OXA
	Narrow_A
MCR_Variant	mcr gene variant
MCR	presence of a mcr gene
BioSample	NCBi BioSample identifier
