# Supplementary material for: Genome-associations of extended-spectrum ß-lactamase producing (ESBL) or AmpC producing E. coli in small and medium pig farms from Khon Kaen province, Thailand
Source: BMC Microbiol. 2022 Oct 20;22:253. doi: 10.1186/s12866-022-02646-3 (PMC9585832; doi:10.1186/s12866-022-02646-3)
Supplement: Supplementary file 2 — Additional file 2: Table S2. ESBL AMPC farm metadata. [file 12866_2022_2646_MOESM2_ESM.xlsx]

## Sheet: Table_S2_ESBL_AMPC_farm_metadat
Bacterial_Isolate_ID	Farm_number	Source	Selection_plate	Colony_number	Farm_size	Species_MALDI_TOF	ID	x_farm	y_farm	lat_drugStore	long_drugStore	Host	Selection	fasta_name	ST	Kmer_Species	PhG	Final_Species	cost_antibiotics	manure_management	used_drugs_recently	most_commondrug	special_feed	District_code	amu	min_dis_DS
116CM1	116	C	M	1	medium	E.coli	9977	16.5009	102.965	16.4968	102.963	Human_Contact	ESBL	D116CM1.fasta	10	Escherichia coli	A	Escherichia coli	25353	6	1	Pen-strep	1	99	61.2651	0.24239
116CM2	116	C	M	2	medium	E.coli	9977	16.5009	102.965	16.4968	102.963	Human_Contact	ESBL	D116CM2.fasta	216	Escherichia coli	A	Escherichia coli	25353	6	1	Pen-strep	1	99	61.2651	0.24239
116PM1	116	P	M	1	medium	E.coli	9977	16.5009	102.965	16.4968	102.963	Pig	ESBL	D116PM1.fasta	6449	Escherichia coli	A	Escherichia coli	25353	6	1	Pen-strep	1	99	61.2651	0.24239
116PM2	116	P	M	2	medium	E.coli	9977	16.5009	102.965	16.4968	102.963	Pig	ESBL	D116PM2.fasta	6449	Escherichia coli	A	Escherichia coli	25353	6	1	Pen-strep	1	99	61.2651	0.24239
116UM1	116	U	M	1	medium	E.coli	9977	16.5009	102.965	16.4968	102.963	Human_Non_Contact	ESBL	D116UM1.fasta	144	Escherichia coli	B2	Escherichia coli	25353	6	1	Pen-strep	1	99	61.2651	0.24239
117CM2	117	C	M	2	medium	E.coli	9976	16.4997	102.962	16.4968	102.963	Human_Contact	ESBL	D117CM2.fasta	10	Escherichia coli	A	Escherichia coli	7000	6	1	Pen-strep	0	99	63.2975	0.115176
117PM1	117	P	M	1	medium	E.coli	9976	16.4997	102.962	16.4968	102.963	Pig	ESBL	D117PM1.fasta	6449	Escherichia coli	A	Escherichia coli	7000	6	1	Pen-strep	0	99	63.2975	0.115176
118CM1	118	C	M	1	medium	E.coli	9975	16.5	102.96	16.4968	102.963	Human_Contact	ESBL	D118CM1.fasta	6836	Escherichia coli	A	Escherichia coli	10000	6	1	Pen-strep	0	99	68.0033	0.394433
118CM2	118	C	M	2	medium	E.coli	9975	16.5	102.96	16.4968	102.963	Human_Contact	ESBL	D118CM2.fasta	2732	Escherichia coli	D	Escherichia coli	10000	6	1	Pen-strep	0	99	68.0033	0.394433
118PM2	118	P	M	2	medium	E.coli	9975	16.5	102.96	16.4968	102.963	Pig	ESBL	D118PM2.fasta	6449	Escherichia coli	A	Escherichia coli	10000	6	1	Pen-strep	0	99	68.0033	0.394433
119PM1	119	P	M	1	medium	E.coli	9978	16.501	102.956	16.4968	102.963	Pig	ESBL	D119PM1.fasta	6449	Escherichia coli	A	Escherichia coli	25492	4	1	Pen-strep	0	99	46	0.789034
119PM2	119	P	M	2	medium	E.coli	9978	16.501	102.956	16.4968	102.963	Pig	ESBL	D119PM2.fasta	6449	Escherichia coli	A	Escherichia coli	25492	4	1	Pen-strep	0	99	46	0.789034
120CM2	120	C	M	2	medium	E.coli	99952	16.389	102.929	16.4968	102.963	Human_Contact	ESBL	D120CM2.fasta	6786	Escherichia coli	A	Escherichia coli	33000	4	1	Pen-strep	1	99	102.925	4.67547
120PM3	120	P	M	3	medium	E.coli	99952	16.389	102.929	16.4968	102.963	Pig	ESBL	D120PM3.fasta	6786	Escherichia coli	A	Escherichia coli	33000	4	1	Pen-strep	1	99	102.925	4.67547
121CM1	121	C	M	1	medium	E.coli	9958	16.5591	102.843	16.4968	102.963	Human_Contact	ESBL	D121CM1.fasta	10	Escherichia coli	A	Escherichia coli	26400	6	1	Pen-strep	1	99	186.328	3.17491
121PM1	121	P	M	1	medium	E.coli	9958	16.5591	102.843	16.4968	102.963	Pig	ESBL	D121PM1.fasta	457	Escherichia coli	F	Escherichia coli	26400	6	1	Pen-strep	1	99	186.328	3.17491
121UM1	121	U	M	1	medium	E.coli	9958	16.5591	102.843	16.4968	102.963	Human_Non_Contact	ESBL	D121UM1.fasta	216	Escherichia coli	A	Escherichia coli	26400	6	1	Pen-strep	1	99	186.328	3.17491
121UM2	121	U	M	2	medium	E.coli	9958	16.5591	102.843	16.4968	102.963	Human_Non_Contact	ESBL	D121UM2.fasta	1193	Escherichia coli	B2	Escherichia coli	26400	6	1	Pen-strep	1	99	186.328	3.17491
122PM1	122	P	M	1	medium	E.coli	9951	16.4931	102.948	16.4968	102.963	Pig	ESBL	D122PM1.fasta	515	Escherichia coli	B1	Escherichia coli	33660	4	1	Pen-strep	1	99	122.072	1.70082
123CM1	123	C	M	1	medium	E.coli	7750	16.7259	102.92	16.7068	103.08	Human_Contact	ESBL	D123CM1.fasta	58	Escherichia coli	B1	Escherichia coli	44440	6	1	Pen-strep	1	77	128.499	7.42443
123PM1	123	P	M	1	medium	E.coli	7750	16.7259	102.92	16.7068	103.08	Pig	ESBL	D123PM1.fasta	195	Escherichia coli	A	Escherichia coli	44440	6	1	Pen-strep	1	77	128.499	7.42443
123PM2	123	P	M	2	medium	E.coli	7750	16.7259	102.92	16.7068	103.08	Pig	ESBL	D123PM2.fasta	767	Escherichia coli	B1	Escherichia coli	44440	6	1	Pen-strep	1	77	128.499	7.42443
123PM3	123	P	M	3	medium	E.coli	7750	16.7259	102.92	16.7068	103.08	Pig	ESBL	D123PM3.fasta	515	Escherichia coli	B1	Escherichia coli	44440	6	1	Pen-strep	1	77	128.499	7.42443
123UM1	123	U	M	1	medium	E.coli	7750	16.7259	102.92	16.7068	103.08	Human_Non_Contact	ESBL	D123UM1.fasta	58	Escherichia coli	B1	Escherichia coli	44440	6	1	Pen-strep	1	77	128.499	7.42443
124CM1	124	C	M	1	medium	E.coli	9957	16.5063	102.909	16.4968	102.963	Human_Contact	ESBL	D124CM1.fasta	8466	Escherichia coli	B1	Escherichia coli	55000	4	1	Pen-strep	1	99	108.339	5.01352
124PM2	124	P	M	2	medium	E.coli	9957	16.5063	102.909	16.4968	102.963	Pig	ESBL	D124PM2.fasta	195	Escherichia coli	A	Escherichia coli	55000	4	1	Pen-strep	1	99	108.339	5.01352
125PM1	125	P	M	1	medium	E.coli	9952	16.4938	102.948	16.4968	102.963	Pig	ESBL	D125PM1.fasta	515	Escherichia coli	B1	Escherichia coli	33000	4	1	Pen-strep	1	99	125.257	1.69617
126CM1	126	C	M	1	medium	E.coli	9953	16.4974	102.946	16.4968	102.963	Human_Contact	ESBL	D126CM1.fasta	38	Escherichia coli	D	Escherichia coli	70400	4	1	Pen-strep	1	99	106.874	1.94899
126PM1	126	P	M	1	medium	E.coli	9953	16.4974	102.946	16.4968	102.963	Pig	ESBL	D126PM1.fasta	1081	Escherichia coli	B1	Escherichia coli	70400	4	1	Pen-strep	1	99	106.874	1.94899
126PM2	126	P	M	2	medium	E.coli	9953	16.4974	102.946	16.4968	102.963	Pig	ESBL	D126PM2.fasta	10	Escherichia coli	A	Escherichia coli	70400	4	1	Pen-strep	1	99	106.874	1.94899
126UM1	126	U	M	1	medium	E.coli	9953	16.4974	102.946	16.4968	102.963	Human_Non_Contact	ESBL	D126UM1.fasta	38	Escherichia coli	D	Escherichia coli	70400	4	1	Pen-strep	1	99	106.874	1.94899
127CM1	127	C	M	1	medium	E.coli	9954	16.4997	102.947	16.4968	102.963	Human_Contact	ESBL	D127CM1.fasta	569	Escherichia coli	B2	Escherichia coli	28600	4	1	Pen-strep	1	99	91.2289	1.74913
127PM1	127	P	M	1	medium	E.coli	9954	16.4997	102.947	16.4968	102.963	Pig	ESBL	D127PM1.fasta	2144	Escherichia coli	B1	Escherichia coli	28600	4	1	Pen-strep	1	99	91.2289	1.74913
127PM2	127	P	M	2	medium	E.coli	9954	16.4997	102.947	16.4968	102.963	Pig	ESBL	D127PM2.fasta	34	Escherichia coli	A	Escherichia coli	28600	4	1	Pen-strep	1	99	91.2289	1.74913
127UM1	127	U	M	1	medium	E.coli	9954	16.4997	102.947	16.4968	102.963	Human_Non_Contact	ESBL	D127UM1.fasta	7626	Escherichia coli	A	Escherichia coli	28600	4	1	Pen-strep	1	99	91.2289	1.74913
127UM2	127	U	M	2	medium	E.coli	9954	16.4997	102.947	16.4968	102.963	Human_Non_Contact	ESBL	D127UM2.fasta	1193	Escherichia coli	B2	Escherichia coli	28600	4	1	Pen-strep	1	99	91.2289	1.74913
128CM1	128	C	M	1	medium	E.coli	99951	16.3915	102.936	16.4968	102.963	Human_Contact	ESBL	D128CM1.fasta	10	Escherichia coli	A	Escherichia coli	30800	4	1	Pen-strep	1	99	125.033	4.00474
128CM2	128	C	M	2	medium	E.coli	99951	16.3915	102.936	16.4968	102.963	Human_Contact	ESBL	D128CM2.fasta	410	Escherichia coli	C	Escherichia coli	30800	4	1	Pen-strep	1	99	125.033	4.00474
128CM3	128	C	M	3	medium	E.coli	99951	16.3915	102.936	16.4968	102.963	Human_Contact	ESBL	D128CM3.fasta	195	Escherichia coli	A	Escherichia coli	30800	4	1	Pen-strep	1	99	125.033	4.00474
128CM4	128	C	M	4	medium	E.coli	99951	16.3915	102.936	16.4968	102.963	Human_Contact	ESBL	D128CM4.fasta	2067	Escherichia coli	B1	Escherichia coli	30800	4	1	Pen-strep	1	99	125.033	4.00474
128CM5	128	C	M	5	medium	E.coli	99951	16.3915	102.936	16.4968	102.963	Human_Contact	ESBL	D128CM5.fasta	195	Escherichia coli	A	Escherichia coli	30800	4	1	Pen-strep	1	99	125.033	4.00474
128PM1	128	P	M	1	medium	E.coli	99951	16.3915	102.936	16.4968	102.963	Pig	ESBL	D128PM1.fasta	6786	Escherichia coli	A	Escherichia coli	30800	4	1	Pen-strep	1	99	125.033	4.00474
128PM2	128	P	M	2	medium	E.coli	99951	16.3915	102.936	16.4968	102.963	Pig	ESBL	D128PM2.fasta	515	Escherichia coli	B1	Escherichia coli	30800	4	1	Pen-strep	1	99	125.033	4.00474
129PM1	129	P	M	1	medium	E.coli	9955	16.4965	102.954	16.4968	102.963	Pig	ESBL	D129PM1.fasta	10	Escherichia coli	A	Escherichia coli	33600	6	1	Pen-strep	1	99	211.236	1.01869
129PM2	129	P	M	2	medium	E.coli	9955	16.4965	102.954	16.4968	102.963	Pig	ESBL	D129PM2.fasta	515	Escherichia coli	B1	Escherichia coli	33600	6	1	Pen-strep	1	99	211.236	1.01869
130PM2	130	P	M	2	medium	E.coli	9956	16.4951	102.957	16.4968	102.963	Pig	ESBL	D130PM2.fasta	10	Escherichia coli	A	Escherichia coli	37400	6	1	Pen-strep	1	99	143.823	0.633261
131CM1	131	C	M	1	medium	E.coli	99950	16.3941	102.945	16.4968	102.963	Human_Contact	ESBL	D131CM1.fasta	648	Escherichia coli	F	Escherichia coli	53020	4	1	Pen-strep	1	99	133.008	3.25417
131CM2	131	C	M	2	medium	E.coli	99950	16.3941	102.945	16.4968	102.963	Human_Contact	ESBL	D131CM2.fasta	3076	Escherichia coli	B1	Escherichia coli	53020	4	1	Pen-strep	1	99	133.008	3.25417
131PM1	131	P	M	1	medium	E.coli	99950	16.3941	102.945	16.4968	102.963	Pig	ESBL	D131PM1.fasta	1308	Escherichia coli	B1	Escherichia coli	53020	4	1	Pen-strep	1	99	133.008	3.25417
131PM2	131	P	M	2	medium	E.coli	99950	16.3941	102.945	16.4968	102.963	Pig	ESBL	D131PM2.fasta	10	Escherichia coli	A	Escherichia coli	53020	4	1	Pen-strep	1	99	133.008	3.25417
131UM1	131	U	M	1	medium	E.coli	99950	16.3941	102.945	16.4968	102.963	Human_Non_Contact	ESBL	D131UM1.fasta	3714	Escherichia coli	B1	Escherichia coli	53020	4	1	Pen-strep	1	99	133.008	3.25417
132CM1	132	C	M	1	medium	E.coli	8853	16.5122	102.994	16.4139	102.829	Human_Contact	ESBL	D132CM1.fasta	457	Escherichia coli	F	Escherichia coli	440000	4	1	Pen-strep	1	88	121.694	3.4305
132PM1	132	P	M	1	medium	E.coli	8853	16.5122	102.994	16.4139	102.829	Pig	ESBL	D132PM1.fasta	354	Escherichia coli	F	Escherichia coli	440000	4	1	Pen-strep	1	88	121.694	3.4305
133PM1	133	P	M	1	medium	E.coli	8854	16.5072	102.999	16.4139	102.829	Pig	ESBL	D133PM1.fasta	354	Escherichia coli	F	Escherichia coli	26400	4	1	Pen-strep	1	88	240.928	3.97684
134PM1	134	P	M	1	medium	E.coli	8855	16.5047	103.011	16.4139	102.829	Pig	ESBL	D134PM1.fasta	88	Escherichia coli	C	Escherichia coli	53460	6	1	Pen-strep	1	88	110.167	5.31378
134PM2	134	P	M	2	medium	E.coli	8855	16.5047	103.011	16.4139	102.829	Pig	ESBL	D134PM2.fasta	453	Escherichia coli	B1	Escherichia coli	53460	6	1	Pen-strep	1	88	110.167	5.31378
135CM1	135	C	M	1	medium	E.coli	8856	16.505	103.011	16.4139	102.829	Human_Contact	ESBL	D135CM1.fasta	101	Escherichia coli	B1	Escherichia coli	61820	6	1	Pen-strep	1	88	116.318	5.3292
135PM1	135	P	M	1	medium	E.coli	8856	16.505	103.011	16.4139	102.829	Pig	ESBL	D135PM1.fasta	4086	Escherichia coli	B1	Escherichia coli	61820	6	1	Pen-strep	1	88	116.318	5.3292
135PM3	135	P	M	3	medium	E.coli	8856	16.505	103.011	16.4139	102.829	Pig	ESBL	D135PM3.fasta	3014	Escherichia coli	A	Escherichia coli	61820	6	1	Pen-strep	1	88	116.318	5.3292
135PM4	135	P	M	4	medium	E.coli	8856	16.505	103.011	16.4139	102.829	Pig	ESBL	D135PM4.fasta	3014	Escherichia coli	A	Escherichia coli	61820	6	1	Pen-strep	1	88	116.318	5.3292
136CM1	136	C	M	1	medium	E.coli	8857	16.524	103.007	16.4139	102.829	Human_Contact	ESBL	D136CM1.fasta	206	Escherichia coli	A	Escherichia coli	53240	6	1	Pen-strep	1	88	126	4.90337
136PM1	136	P	M	1	medium	E.coli	8857	16.524	103.007	16.4139	102.829	Pig	ESBL	D136PM1.fasta	58	Escherichia coli	B1	Escherichia coli	53240	6	1	Pen-strep	1	88	126	4.90337
136PM2	136	P	M	2	medium	E.coli	8857	16.524	103.007	16.4139	102.829	Pig	ESBL	D136PM2.fasta	58	Escherichia coli	B1	Escherichia coli	53240	6	1	Pen-strep	1	88	126	4.90337
136PM3	136	P	M	3	medium	E.coli	8857	16.524	103.007	16.4139	102.829	Pig	ESBL	D136PM3.fasta	354	Escherichia coli	F	Escherichia coli	53240	6	1	Pen-strep	1	88	126	4.90337
136UM1	136	U	M	1	medium	E.coli	8857	16.524	103.007	16.4139	102.829	Human_Non_Contact	ESBL	D136UM1.fasta	641	Escherichia coli	B1	Escherichia coli	53240	6	1	Pen-strep	1	88	126	4.90337
145CM1	145	C	M	1	medium	E.coli	9981	16.5008	102.946	16.4968	102.963	Human_Contact	ESBL	D145CM1.fasta	2175	Escherichia coli	B1	Escherichia coli	21216	6	1	Pen-strep	0	99	70.4263	1.93662
145CM2	145	C	M	2	medium	E.coli	9981	16.5008	102.946	16.4968	102.963	Human_Contact	ESBL	D145CM2.fasta	394	Escherichia coli	D	Escherichia coli	21216	6	1	Pen-strep	0	99	70.4263	1.93662
146PM1	146	P	M	1	medium	E.coli	9987	16.4965	102.95	16.4968	102.963	Pig	ESBL	D146PM1.fasta	6786	Escherichia coli	A	Escherichia coli	20155	6	1	Pen-strep	0	99	65.5104	1.50313
147CM1	147	C	M	1	medium	E.coli	9983	16.4996	102.945	16.4968	102.963	Human_Contact	ESBL	D147CM1.fasta	773	Escherichia coli	A	Escherichia coli	20791	6	1	Pen-strep	0	99	72.5702	1.98346
148CM1	148	C	M	1	medium	E.coli	9982	16.5002	102.945	16.4968	102.963	Human_Contact	ESBL	D148CM1.fasta	569	Escherichia coli	B2	Escherichia coli	22701	6	1	Pen-strep	0	99	66.905	2.05205
148CM2	148	C	M	2	medium	E.coli	9982	16.5002	102.945	16.4968	102.963	Human_Contact	ESBL	D148CM2.fasta	569	Escherichia coli	B2	Escherichia coli	22701	6	1	Pen-strep	0	99	66.905	2.05205
148PM1	148	P	M	1	medium	E.coli	9982	16.5002	102.945	16.4968	102.963	Pig	ESBL	D148PM1.fasta	773	Escherichia coli	A	Escherichia coli	22701	6	1	Pen-strep	0	99	66.905	2.05205
148UM1	148	U	M	1	medium	E.coli	9982	16.5002	102.945	16.4968	102.963	Human_Non_Contact	ESBL	D148UM1.fasta	1638	Escherichia coli	A	Escherichia coli	22701	6	1	Pen-strep	0	99	66.905	2.05205
149CM1	149	C	M	1	medium	E.coli	9990	16.5016	102.947	16.4968	102.963	Human_Contact	ESBL	D149CM1.fasta	3014	Escherichia coli	A	Escherichia coli	16972	4	1	Pen-strep	0	99	60.3788	1.81865
149PM1	149	P	M	1	medium	E.coli	9990	16.5016	102.947	16.4968	102.963	Pig	ESBL	D149PM1.fasta	877	Escherichia coli	B1	Escherichia coli	16972	4	1	Pen-strep	0	99	60.3788	1.81865
149PM2	149	P	M	2	medium	E.coli	9990	16.5016	102.947	16.4968	102.963	Pig	ESBL	D149PM2.fasta	6786	Escherichia coli	A	Escherichia coli	16972	4	1	Pen-strep	0	99	60.3788	1.81865
150PM1	150	P	M	1	medium	E.coli	9986	16.4969	102.95	16.4968	102.963	Pig	ESBL	D150PM1.fasta	6449	Escherichia coli	A	Escherichia coli	19836	6	1	Pen-strep	0	99	77.1078	1.43611
151PM1	151	P	M	1	medium	E.coli	9985	16.4963	102.95	16.4968	102.963	Pig	ESBL	D151PM1.fasta	6449	Escherichia coli	A	Escherichia coli	19094	6	1	Pen-strep	0	99	70.5622	1.43613
151PM2	151	P	M	2	medium	E.coli	9985	16.4963	102.95	16.4968	102.963	Pig	ESBL	D151PM2.fasta	6786	Escherichia coli	A	Escherichia coli	19094	6	1	Pen-strep	0	99	70.5622	1.43613
152CM1	152	C	M	1	medium	E.coli	8876	16.5054	103.009	16.4139	102.829	Human_Contact	ESBL	D152CM1.fasta	226	Escherichia coli	A	Escherichia coli	13790	6	1	Pen-strep	0	88	113.314	5.08086
152PM1	152	P	M	1	medium	E.coli	8876	16.5054	103.009	16.4139	102.829	Pig	ESBL	D152PM1.fasta	515	Escherichia coli	B1	Escherichia coli	13790	6	1	Pen-strep	0	88	113.314	5.08086
153CM1	153	C	M	1	medium	E.coli	8878	16.5046	103.009	16.4139	102.829	Human_Contact	ESBL	D153CM1.fasta	69	Escherichia coli	D	Escherichia coli	23337	4	1	Pen-strep	0	88	16.6917	5.12082
153PM1	153	P	M	1	medium	E.coli	8878	16.5046	103.009	16.4139	102.829	Pig	ESBL	D153PM1.fasta	6449	Escherichia coli	A	Escherichia coli	23337	4	1	Pen-strep	0	88	16.6917	5.12082
153UM1	153	U	M	1	medium	E.coli	8878	16.5046	103.009	16.4139	102.829	Human_Non_Contact	ESBL	D153UM1.fasta	10575	Escherichia coli	B1	Escherichia coli	23337	4	1	Pen-strep	0	88	16.6917	5.12082
154PM1	154	P	M	1	medium	E.coli	8872	16.5214	102.973	16.4139	102.829	Pig	ESBL	D154PM1.fasta	6449	Escherichia coli	A	Escherichia coli	22807	6	1	Pen-strep	0	88	65.1509	1.30022
155PM1	155	P	M	1	medium	E.coli	8870	16.5154	102.978	16.4139	102.829	Pig	ESBL	D155PM1.fasta	34	Escherichia coli	A	Escherichia coli	24398	4	1	Pen-strep	0	88	60.5797	1.70705
156CM1	156	C	M	1	medium	E.coli	8873	16.5214	102.973	16.4139	102.829	Human_Contact	ESBL	D156CM1.fasta	131	Escherichia coli	B2	Escherichia coli	23443	6	1	Pen-strep	0	88	52.4047	1.30022
156PM1	156	P	M	1	medium	E.coli	8873	16.5214	102.973	16.4139	102.829	Pig	ESBL	D156PM1.fasta	617	Escherichia coli	A	Escherichia coli	23443	6	1	Pen-strep	0	88	52.4047	1.30022
157CM2	157	C	M	2	medium	E.coli	8874	16.5208	103.009	16.4139	102.829	Human_Contact	ESBL	D157CM2.fasta	542	Escherichia coli	A	Escherichia coli	24080	6	1	Pen-strep	0	88	70.8948	5.18128
157PM1	157	P	M	1	medium	E.coli	8874	16.5208	103.009	16.4139	102.829	Pig	ESBL	D157PM1.fasta	218	Escherichia coli	A	Escherichia coli	24080	6	1	Pen-strep	0	88	70.8948	5.18128
157PM2	157	P	M	2	medium	E.coli	8874	16.5208	103.009	16.4139	102.829	Pig	ESBL	D157PM2.fasta	10579	Escherichia coli	A	Escherichia coli	24080	6	1	Pen-strep	0	88	70.8948	5.18128
158PM1	158	P	M	1	medium	E.coli	8875	16.511	103.014	16.4139	102.829	Pig	ESBL	D158PM1.fasta	10	Escherichia coli	A	Escherichia coli	24398	6	1	Pen-strep	0	88	76.2012	5.68579
158UM1	158	U	M	1	medium	E.coli	8875	16.511	103.014	16.4139	102.829	Human_Non_Contact	ESBL	D158UM1.fasta	38	Escherichia coli	D	Escherichia coli	24398	6	1	Pen-strep	0	88	76.2012	5.68579
159PM1	159	P	M	1	medium	E.coli	9970	16.5055	102.962	16.4968	102.963	Pig	ESBL	D159PM1.fasta	6449	Escherichia coli	A	Escherichia coli	24398	6	1	Pen-strep	0	99	62.7932	0.230278
160PM1	160	P	M	1	medium	E.coli	8871	16.5145	102.978	16.4139	102.829	Pig	ESBL	D160PM1.fasta	6449	Escherichia coli	A	Escherichia coli	24398	6	1	Pen-strep	0	88	59.0639	1.74687
161PM1	161	P	M	1	medium	E.coli	9984	16.497	102.947	16.4968	102.963	Pig	ESBL	D161PM1.fasta	6786	Escherichia coli	A	Escherichia coli	24080	6	1	Pen-strep	0	99	90.413	1.80092
162CM1	162	C	M	1	medium	E.coli	9988	16.4982	102.961	16.4968	102.963	Human_Contact	ESBL	D162CM1.fasta	515	Escherichia coli	B1	Escherichia coli	25459	6	1	Pen-strep	0	99	30.219	0.26157
162PM1	162	P	M	1	medium	E.coli	9988	16.4982	102.961	16.4968	102.963	Pig	ESBL	D162PM1.fasta	6786	Escherichia coli	A	Escherichia coli	25459	6	1	Pen-strep	0	99	30.219	0.26157
163CM1	163	C	M	1	medium	E.coli	8877	16.5054	103.009	16.4139	102.829	Human_Contact	ESBL	D163CM1.fasta	58	Escherichia coli	B1	Escherichia coli	13790	6	1	Pen-strep	0	88	53.494	5.08086
163CM2	163	C	M	2	medium	E.coli	8877	16.5054	103.009	16.4139	102.829	Human_Contact	ESBL	D163CM2.fasta	69	Escherichia coli	D	Escherichia coli	13790	6	1	Pen-strep	0	88	53.494	5.08086
163PM1	163	P	M	1	medium	E.coli	8877	16.5054	103.009	16.4139	102.829	Pig	ESBL	D163PM1.fasta	515	Escherichia coli	B1	Escherichia coli	13790	6	1	Pen-strep	0	88	53.494	5.08086
163PM2	163	P	M	2	medium	E.coli	8877	16.5054	103.009	16.4139	102.829	Pig	ESBL	D163PM2.fasta	6449	Escherichia coli	A	Escherichia coli	13790	6	1	Pen-strep	0	88	53.494	5.08086
164PM1	164	P	M	1	medium	E.coli	9979	16.4918	102.957	16.4968	102.963	Pig	ESBL	D164PM1.fasta	515	Escherichia coli	B1	Escherichia coli	25671	6	1	Pen-strep	0	99	72.3525	0.641534
164UM1	164	U	M	1	medium	E.coli	9979	16.4918	102.957	16.4968	102.963	Human_Non_Contact	ESBL	D164UM1.fasta	131	Escherichia coli	B2	Escherichia coli	25671	6	1	Pen-strep	0	99	72.3525	0.641534
165CM2	165	C	M	2	medium	E.coli	9980	16.4982	102.945	16.4968	102.963	Human_Contact	ESBL	D165CM2.fasta	542	Escherichia coli	A	Escherichia coli	15593	4	1	Pen-strep	0	99	56.4748	1.97436
165PM2	165	P	M	2	medium	E.coli	9980	16.4982	102.945	16.4968	102.963	Pig	ESBL	D165PM2.fasta	515	Escherichia coli	B1	Escherichia coli	15593	4	1	Pen-strep	0	99	56.4748	1.97436
166PM1	166	P	M	1	medium	E.coli	9989	16.4921	102.946	16.4968	102.963	Pig	ESBL	D166PM1.fasta	6449	Escherichia coli	A	Escherichia coli	14639	4	1	Pen-strep	0	99	57.68	1.9165
61PM1	61	P	M	1	medium	E.coli	8851	16.5058	102.996	16.4139	102.829	Pig	ESBL	D61PM1.fasta	457	Escherichia coli	F	Escherichia coli	33000	4	1	Pen-strep	1	88	136.263	3.6898
62CM1	62	C	M	1	medium	E.coli	8852	16.5092	103.01	16.4139	102.829	Human_Contact	ESBL	D62CM1.fasta	10	Escherichia coli	A	Escherichia coli	22000	4	1	Pen-strep	1	88	100.57	5.25333
62PM1	62	P	M	1	medium	E.coli	8852	16.5092	103.01	16.4139	102.829	Pig	ESBL	D62PM1.fasta	542	Escherichia coli	A	Escherichia coli	22000	4	1	Pen-strep	1	88	100.57	5.25333
63CM1	63	C	M	1	medium	E.coli	8850	16.5015	102.978	16.4139	102.829	Human_Contact	ESBL	D63CM1.fasta	131	Escherichia coli	B2	Escherichia coli	33000	4	1	Pen-strep	1	88	88.3491	1.67363
63CM2	63	C	M	2	medium	E.coli	8850	16.5015	102.978	16.4139	102.829	Human_Contact	ESBL	D63CM2.fasta	131	Escherichia coli	B2	Escherichia coli	33000	4	1	Pen-strep	1	88	88.3491	1.67363
63PM1	63	P	M	1	medium	E.coli	8850	16.5015	102.978	16.4139	102.829	Pig	ESBL	D63PM1.fasta	196	Escherichia coli	B1	Escherichia coli	33000	4	1	Pen-strep	1	88	88.3491	1.67363
63PM2	63	P	M	2	medium	E.coli	8850	16.5015	102.978	16.4139	102.829	Pig	ESBL	D63PM2.fasta	457	Escherichia coli	F	Escherichia coli	33000	4	1	Pen-strep	1	88	88.3491	1.67363
63UM2	63	U	M	2	medium	E.coli	8850	16.5015	102.978	16.4139	102.829	Human_Non_Contact	ESBL	D63UM2.fasta	457	Escherichia coli	F	Escherichia coli	33000	4	1	Pen-strep	1	88	88.3491	1.67363
64CM1	64	C	M	1	medium	E.coli	9950	16.4843	102.955	16.4968	102.963	Human_Contact	ESBL	D64CM1.fasta	181	Escherichia coli	A	Escherichia coli	77000	4	1	Pen-strep	1	99	99.673	0.958411
64CM2	64	C	M	2	medium	E.coli	9950	16.4843	102.955	16.4968	102.963	Human_Contact	ESBL	D64CM2.fasta	515	Escherichia coli	B1	Escherichia coli	77000	4	1	Pen-strep	1	99	99.673	0.958411
64PM1	64	P	M	1	medium	E.coli	9950	16.4843	102.955	16.4968	102.963	Pig	ESBL	D64PM1.fasta	354	Escherichia coli	F	Escherichia coli	77000	4	1	Pen-strep	1	99	99.673	0.958411
64PM2	64	P	M	2	medium	E.coli	9950	16.4843	102.955	16.4968	102.963	Pig	ESBL	D64PM2.fasta	457	Escherichia coli	F	Escherichia coli	77000	4	1	Pen-strep	1	99	99.673	0.958411
64PM3	64	P	M	3	medium	E.coli	9950	16.4843	102.955	16.4968	102.963	Pig	ESBL	D64PM3.fasta	9402	Escherichia coli	A	Escherichia coli	77000	4	1	Pen-strep	1	99	99.673	0.958411
64UM1	64	U	M	1	medium	E.coli	9950	16.4843	102.955	16.4968	102.963	Human_Non_Contact	ESBL	D64UM1.fasta	206	Escherichia coli	A	Escherichia coli	77000	4	1	Pen-strep	1	99	99.673	0.958411
64UM2	64	U	M	2	medium	E.coli	9950	16.4843	102.955	16.4968	102.963	Human_Non_Contact	ESBL	D64UM2.fasta	351	Escherichia coli	B1	Escherichia coli	77000	4	1	Pen-strep	1	99	99.673	0.958411
64UM3	64	U	M	3	medium	E.coli	9950	16.4843	102.955	16.4968	102.963	Human_Non_Contact	ESBL	D64UM3.fasta	515	Escherichia coli	B1	Escherichia coli	77000	4	1	Pen-strep	1	99	99.673	0.958411
64UM4	64	U	M	4	medium	E.coli	9950	16.4843	102.955	16.4968	102.963	Human_Non_Contact	ESBL	D64UM4.fasta	101	Escherichia coli	B1	Escherichia coli	77000	4	1	Pen-strep	1	99	99.673	0.958411
65PM1	65	P	M	1	medium	E.coli	9972	16.502	102.968	16.4968	102.963	Pig	ESBL	D65PM1.fasta	6449	Escherichia coli	A	Escherichia coli	25459	6	1	Pen-strep	1	99	103.985	0.552345
66PM1	66	P	M	1	medium	E.coli	9973	16.502	102.968	16.4968	102.963	Pig	ESBL	D66PM1.fasta	6449	Escherichia coli	A	Escherichia coli	23655	6	1	Pen-strep	0	99	71.4737	0.552345
100PM2	100	P	M	2	small	E.coli	9921	16.4819	102.944	16.4262	102.828	Pig	ESBL	D100PM2.fasta	515	Escherichia coli	B1	Escherichia coli	2000	4	1	Pen-strep	0	99	37.7358	2.13492
101PM1	101	P	M	1	small	E.coli	9922	16.4819	102.953	16.4139	102.829	Pig	ESBL	D101PM1.fasta	6786	Escherichia coli	A	Escherichia coli	700	4	1	Pen-strep	0	99	10.6061	1.13562
101PM2	101	P	M	2	small	E.coli	9922	16.4819	102.953	16.4139	102.829	Pig	ESBL	D101PM2.fasta	5229	Escherichia coli	B1	Escherichia coli	700	4	1	Pen-strep	0	99	10.6061	1.13562
101PM3	101	P	M	3	small	E.coli	9922	16.4819	102.953	16.4139	102.829	Pig	ESBL	D101PM3.fasta	10562	Escherichia coli	A	Escherichia coli	700	4	1	Pen-strep	0	99	10.6061	1.13562
101PM4	101	P	M	4	small	E.coli	9922	16.4819	102.953	16.4139	102.829	Pig	ESBL	D101PM4.fasta	48	Escherichia coli	A	Escherichia coli	700	4	1	Pen-strep	0	99	10.6061	1.13562
101UM1	101	U	M	1	small	E.coli	9922	16.4819	102.953	16.4139	102.829	Human_Non_Contact	ESBL	D101UM1.fasta	906	Escherichia coli	B1	Escherichia coli	700	4	1	Pen-strep	0	99	10.6061	1.13562
102PM2	102	P	M	2	small	E.coli	9923	16.4759	102.941	16.4378	102.83	Pig	ESBL	D102PM2.fasta	515	Escherichia coli	B1	Escherichia coli	10000	4	1	Enro	0	99	102.041	2.55123
102UM1	102	U	M	1	small	E.coli	9923	16.4759	102.941	16.4378	102.83	Human_Non_Contact	ESBL	D102UM1.fasta	69	Escherichia coli	D	Escherichia coli	10000	4	1	Enro	0	99	102.041	2.55123
103CM1	103	C	M	1	small	E.coli	9924	16.4677	102.965	16.4968	102.963	Human_Contact	ESBL	D103CM1.fasta	278	Escherichia coli	B1	Escherichia coli	1200	2	1	Pen-strep	0	99	27.907	0.76546
103PM1	103	P	M	1	small	E.coli	9924	16.4677	102.965	16.4968	102.963	Pig	ESBL	D103PM1.fasta	3014	Escherichia coli	A	Escherichia coli	1200	2	1	Pen-strep	0	99	27.907	0.76546
103UM1	103	U	M	1	small	E.coli	9924	16.4677	102.965	16.4968	102.963	Human_Non_Contact	ESBL	D103UM1.fasta	278	Escherichia coli	B1	Escherichia coli	1200	2	1	Pen-strep	0	99	27.907	0.76546
103UM2	103	U	M	2	small	E.coli	9924	16.4677	102.965	16.4968	102.963	Human_Non_Contact	ESBL	D103UM2.fasta	1193	Escherichia coli	B2	Escherichia coli	1200	2	1	Pen-strep	0	99	27.907	0.76546
104PM1	104	P	M	1	small	E.coli	9925	16.4714	102.975	16.4968	102.963	Pig	ESBL	D104PM1.fasta	746	Escherichia coli	A	Escherichia coli	500	4	0	NA	0	99	500	1.43663
104UM1	104	U	M	1	small	E.coli	9925	16.4714	102.975	16.4968	102.963	Human_Non_Contact	ESBL	D104UM1.fasta	38	Escherichia coli	D	Escherichia coli	500	4	0	NA	0	99	500	1.43663
105CM2	105	C	M	2	small	E.coli	9926	16.4752	102.975	16.4968	102.963	Human_Contact	ESBL	D105CM2.fasta	10	Escherichia coli	A	Escherichia coli	1500	4	1	Oxytetra	0	99	31.25	1.42063
105CM3	105	C	M	3	small	E.coli	9926	16.4752	102.975	16.4968	102.963	Human_Contact	ESBL	D105CM3.fasta	224	Escherichia coli	B1	Escherichia coli	1500	4	1	Oxytetra	0	99	31.25	1.42063
105PM1	105	P	M	1	small	E.coli	9926	16.4752	102.975	16.4968	102.963	Pig	ESBL	D105PM1.fasta	48	Escherichia coli	A	Escherichia coli	1500	4	1	Oxytetra	0	99	31.25	1.42063
105UM1	105	U	M	1	small	E.coli	9926	16.4752	102.975	16.4968	102.963	Human_Non_Contact	ESBL	D105UM1.fasta	38	Escherichia coli	D	Escherichia coli	1500	4	1	Oxytetra	0	99	31.25	1.42063
105UM2	105	U	M	2	small	E.coli	9926	16.4752	102.975	16.4968	102.963	Human_Non_Contact	ESBL	D105UM2.fasta	10561	Escherichia coli	A	Escherichia coli	1500	4	1	Oxytetra	0	99	31.25	1.42063
106PM1	106	P	M	1	small	E.coli	9927	16.4761	102.969	16.4968	102.963	Pig	ESBL	D106PM1.fasta	398	Escherichia coli	A	Escherichia coli	400	4	1	Pen-strep	0	99	200	0.836778
107CM1	107	C	M	1	small	E.coli	9928	16.4737	102.972	16.4968	102.963	Human_Contact	ESBL	D107CM1.fasta	5855	Escherichia coli	A	Escherichia coli	200	2	1	NA	0	99	20	1.18741
107PM1	107	P	M	1	small	E.coli	9928	16.4737	102.972	16.4968	102.963	Pig	ESBL	D107PM1.fasta	746	Escherichia coli	A	Escherichia coli	200	2	1	NA	0	99	20	1.18741
107PM2	107	P	M	2	small	E.coli	9928	16.4737	102.972	16.4968	102.963	Pig	ESBL	D107PM2.fasta	542	Escherichia coli	A	Escherichia coli	200	2	1	NA	0	99	20	1.18741
107PM3	107	P	M	3	small	E.coli	9928	16.4737	102.972	16.4968	102.963	Pig	ESBL	D107PM3.fasta	906	Escherichia coli	B1	Escherichia coli	200	2	1	NA	0	99	20	1.18741
107PM4	107	P	M	4	small	E.coli	9928	16.4737	102.972	16.4968	102.963	Pig	ESBL	D107PM4.fasta	906	Escherichia coli	B1	Escherichia coli	200	2	1	NA	0	99	20	1.18741
108CM1	108	C	M	1	small	E.coli	6601	16.6359	103.075	16.651	102.379	Human_Contact	ESBL	D108CM1.fasta	410	Escherichia coli	C	Escherichia coli	1400	4	0	NA	0	66	116.667	1.75253
108CM2	108	C	M	2	small	E.coli	6601	16.6359	103.075	16.651	102.379	Human_Contact	ESBL	D108CM2.fasta	354	Escherichia coli	F	Escherichia coli	1400	4	0	NA	0	66	116.667	1.75253
108PM1	108	P	M	1	small	E.coli	6601	16.6359	103.075	16.651	102.379	Pig	ESBL	D108PM1.fasta	10594	Escherichia coli	E or cladeI	Escherichia coli	1400	4	0	NA	0	66	116.667	1.75253
109PM1	109	P	M	1	small	E.coli	6602	16.6293	103.066	16.651	102.379	Pig	ESBL	D109PM1.fasta	716	Escherichia coli	A	Escherichia coli	500	4	0	NA	0	66	21.7391	2.36016
109PM2	109	P	M	2	small	E.coli	6602	16.6293	103.066	16.651	102.379	Pig	ESBL	D109PM2.fasta	744	Escherichia coli	A	Escherichia coli	500	4	0	NA	0	66	21.7391	2.36016
10CM1	10	C	M	1	small	E.coli	9901	16.5767	102.844	16.4139	102.829	Human_Contact	ESBL	D10CM1.fasta	398	Escherichia coli	A	Escherichia coli	800	4	1	Enro	0	99	36.3636	3.39117
10UM1	10	U	M	1	small	E.coli	9901	16.5767	102.844	16.4139	102.829	Human_Non_Contact	ESBL	D10UM1.fasta	1193	Escherichia coli	B2	Escherichia coli	800	4	1	Enro	0	99	36.3636	3.39117
110CM1	110	C	M	1	small	E.coli	6603	16.6906	103.068	16.4139	102.829	Human_Contact	ESBL	D110CM1.fasta	38	Escherichia coli	D	Escherichia coli	12000	4	1	Amoxy	0	66	47.4308	1.32088
110PM1	110	P	M	1	small	E.coli	6603	16.6906	103.068	16.4139	102.829	Pig	ESBL	D110PM1.fasta	794	Escherichia coli	B1	Escherichia coli	12000	4	1	Amoxy	0	66	47.4308	1.32088
111CM1	111	C	M	1	small	E.coli	6604	16.7065	103.092	16.7068	103.08	Human_Contact	ESBL	D111CM1.fasta	1193	Escherichia coli	B2	Escherichia coli	0	6	1	Novacilan	0	66	0	1.41076
111PM1	111	P	M	1	small	E.coli	6604	16.7065	103.092	16.7068	103.08	Pig	ESBL	D111PM1.fasta	48	Escherichia coli	A	Escherichia coli	0	6	1	Novacilan	0	66	0	1.41076
112PM1	112	P	M	1	small	E.coli	6605	16.756	103.091	16.7068	103.08	Pig	ESBL	D112PM1.fasta	3337	Escherichia coli	A	Escherichia coli	160	2	1	Enro	0	66	12.3077	1.78391
112PM2	112	P	M	2	small	E.coli	6605	16.756	103.091	16.7068	103.08	Pig	ESBL	D112PM2.fasta	10564	Escherichia coli	A	Escherichia coli	160	2	1	Enro	0	66	12.3077	1.78391
112UM1	112	U	M	1	small	E.coli	6605	16.756	103.091	16.7068	103.08	Human_Non_Contact	ESBL	D112UM1.fasta	1193	Escherichia coli	B2	Escherichia coli	160	2	1	Enro	0	66	12.3077	1.78391
113PM1	113	P	M	1	small	E.coli	6606	16.7553	103.091	16.7068	103.08	Pig	ESBL	D113PM1.fasta	6747	Escherichia coli	A	Escherichia coli	100	4	1	Enro	0	66	8.33333	1.77775
113PM2	113	P	M	2	small	E.coli	6606	16.7553	103.091	16.7068	103.08	Pig	ESBL	D113PM2.fasta	1684	Escherichia coli	A	Escherichia coli	100	4	1	Enro	0	66	8.33333	1.77775
114PM1	114	P	M	1	small	E.coli	6607	16.7531	103.091	16.7068	103.08	Pig	ESBL	D114PM1.fasta	10562	Escherichia coli	A	Escherichia coli	200	4	1	Enro	0	66	100	1.75248
115CM1	115	C	M	1	small	E.coli	6608	16.7988	103.163	16.7068	103.08	Human_Contact	ESBL	D115CM1.fasta	515	Escherichia coli	B1	Escherichia coli	1000	6	1	Amoxy	0	66	11.236	9.60805
115CM2	115	C	M	2	small	E.coli	6608	16.7988	103.163	16.7068	103.08	Human_Contact	ESBL	D115CM2.fasta	906	Escherichia coli	B1	Escherichia coli	1000	6	1	Amoxy	0	66	11.236	9.60805
115CM3	115	C	M	3	small	E.coli	6608	16.7988	103.163	16.7068	103.08	Human_Contact	ESBL	D115CM3.fasta	226	Escherichia coli	A	Escherichia coli	1000	6	1	Amoxy	0	66	11.236	9.60805
115PM1	115	P	M	1	small	E.coli	6608	16.7988	103.163	16.7068	103.08	Pig	ESBL	D115PM1.fasta	542	Escherichia coli	A	Escherichia coli	1000	6	1	Amoxy	0	66	11.236	9.60805
11PM1	11	P	M	1	small	E.coli	9902	16.579	102.844	16.4139	102.829	Pig	ESBL	D11PM1.fasta	8262	Escherichia coli	D	Escherichia coli	500	4	1	Enro	0	99	62.5	3.42675
11UM1	11	U	M	1	small	E.coli	9902	16.579	102.844	16.4139	102.829	Human_Non_Contact	ESBL	D11UM1.fasta	1485	Escherichia coli	F	Escherichia coli	500	4	1	Enro	0	99	62.5	3.42675
12CM1	12	C	M	1	small	E.coli	9903	16.5793	102.845	16.4139	102.829	Human_Contact	ESBL	D12CM1.fasta	48	Escherichia coli	A	Escherichia coli	1500	5	1	Enro	0	99	17.0455	3.42003
12PM1	12	P	M	1	small	E.coli	9903	16.5793	102.845	16.4139	102.829	Pig	ESBL	D12PM1.fasta	648	Escherichia coli	F	Escherichia coli	1500	5	1	Enro	0	99	17.0455	3.42003
137PM1	137	P	M	1	small	E.coli	3315	15.9216	102.386	15.9301	102.282	Pig	ESBL	D137PM1.fasta	10	Escherichia coli	A	Escherichia coli	0	4	0	NA	0	33	0	4.17518
138PM1	138	P	M	1	small	E.coli	3316	15.9206	102.39	15.9301	102.282	Pig	ESBL	D138PM1.fasta	10	Escherichia coli	A	Escherichia coli	150	4	1	Pen-strep	0	33	11.5385	3.85419
139PM1	139	P	M	1	small	E.coli	3317	15.9252	102.384	15.9301	102.282	Pig	ESBL	D139PM1.fasta	3171	Escherichia coli	A	Escherichia coli	100	4	0	NA	0	33	4.34783	4.40038
13CM1	13	C	M	1	small	E.coli	9904	16.5794	102.845	16.4378	102.83	Human_Contact	ESBL	D13CM1.fasta	48	Escherichia coli	A	Escherichia coli	7000	2	1	Pen-strep	0	99	73.6842	3.42384
13CM2	13	C	M	2	small	E.coli	9904	16.5794	102.845	16.4378	102.83	Human_Contact	ESBL	D13CM2.fasta	6860	Escherichia coli	E	Escherichia coli	7000	2	1	Pen-strep	0	99	73.6842	3.42384
13PM1	13	P	M	1	small	E.coli	9904	16.5794	102.845	16.4378	102.83	Pig	ESBL	D13PM1.fasta	2380	Escherichia coli	B1	Escherichia coli	7000	2	1	Pen-strep	0	99	73.6842	3.42384
13UM1	13	U	M	1	small	E.coli	9904	16.5794	102.845	16.4378	102.83	Human_Non_Contact	ESBL	D13UM1.fasta	155	Escherichia coli	B1	Escherichia coli	7000	2	1	Pen-strep	0	99	73.6842	3.42384
13UM2	13	U	M	2	small	E.coli	9904	16.5794	102.845	16.4378	102.83	Human_Non_Contact	ESBL	D13UM2.fasta	155	Escherichia coli	B1	Escherichia coli	7000	2	1	Pen-strep	0	99	73.6842	3.42384
140PM1	140	P	M	1	small	E.coli	3318	15.923	102.39	15.9301	102.282	Pig	ESBL	D140PM1.fasta	10566	Escherichia coli	A	Escherichia coli	150	4	0	NA	0	33	25	3.90442
141CM1	141	C	M	1	small	E.coli	3319	15.9231	102.39	15.9301	102.282	Human_Contact	ESBL	D141CM1.fasta	542	Escherichia coli	A	Escherichia coli	200	4	0	NA	0	33	20	3.90967
141PM1	141	P	M	1	small	E.coli	3319	15.9231	102.39	15.9301	102.282	Pig	ESBL	D141PM1.fasta	10587	Escherichia coli	E	Escherichia coli	200	4	0	NA	0	33	20	3.90967
142CM1	142	C	M	1	small	E.coli	3320	15.8922	102.365	15.8124	102.601	Human_Contact	ESBL	D142CM1.fasta	48	Escherichia coli	A	Escherichia coli	350	4	1	Pen-strep	0	33	116.667	5.87511
143PM1	143	P	M	1	small	E.coli	3321	15.9086	102.376	15.9249	102.285	Pig	ESBL	D143PM1.fasta	206	Escherichia coli	A	Escherichia coli	200	4	1	Enro	0	33	14.2857	4.91539
143PM2	143	P	M	2	small	E.coli	3321	15.9086	102.376	15.9249	102.285	Pig	ESBL	D143PM2.fasta	1114	Escherichia coli	A	Escherichia coli	200	4	1	Enro	0	33	14.2857	4.91539
144CM1	144	C	M	1	small	E.coli	3322	15.9086	102.376	15.9249	102.285	Human_Contact	ESBL	D144CM1.fasta	1193	Escherichia coli	B2	Escherichia coli	200	4	1	Enro	0	33	20	4.92091
144PM1	144	P	M	1	small	E.coli	3322	15.9086	102.376	15.9249	102.285	Pig	ESBL	D144PM1.fasta	10587	Escherichia coli	E	Escherichia coli	200	4	1	Enro	0	33	20	4.92091
144PM2	144	P	M	2	small	E.coli	3322	15.9086	102.376	15.9249	102.285	Pig	ESBL	D144PM2.fasta	3631	Escherichia coli	A	Escherichia coli	200	4	1	Enro	0	33	20	4.92091
144PM3	144	P	M	3	small	E.coli	3322	15.9086	102.376	15.9249	102.285	Pig	ESBL	D144PM3.fasta	717	Escherichia coli	E	Escherichia coli	200	4	1	Enro	0	33	20	4.92091
14CM1	14	C	M	1	small	E.coli	9905	16.5855	102.851	16.4378	102.83	Human_Contact	ESBL	D14CM1.fasta	10	Escherichia coli	A	Escherichia coli	3000	2	1	Pen-strep	0	99	49.1803	3.13543
14PM1	14	P	M	1	small	E.coli	9905	16.5855	102.851	16.4378	102.83	Pig	ESBL	D14PM1.fasta	4429	Escherichia coli	A	Escherichia coli	3000	2	1	Pen-strep	0	99	49.1803	3.13543
14PM2	14	P	M	2	small	E.coli	9905	16.5855	102.851	16.4378	102.83	Pig	ESBL	D14PM2.fasta	1727	Escherichia coli	B1	Escherichia coli	3000	2	1	Pen-strep	0	99	49.1803	3.13543
14UM1	14	U	M	1	small	E.coli	9905	16.5855	102.851	16.4378	102.83	Human_Non_Contact	ESBL	D14UM1.fasta	48	Escherichia coli	A	Escherichia coli	3000	2	1	Pen-strep	0	99	49.1803	3.13543
15CM1	15	C	M	1	small	E.coli	9906	16.5256	102.717	16.4139	102.829	Human_Contact	ESBL	D15CM1.fasta	8466	Escherichia coli	B1	Escherichia coli	300	2	1	Amoxy	0	99	15.7895	10.6867
15PM1	15	P	M	1	small	E.coli	9906	16.5256	102.717	16.4139	102.829	Pig	ESBL	D15PM1.fasta	48	Escherichia coli	A	Escherichia coli	300	2	1	Amoxy	0	99	15.7895	10.6867
15UM1	15	U	M	1	small	E.coli	9906	16.5256	102.717	16.4139	102.829	Human_Non_Contact	ESBL	D15UM1.fasta	131	Escherichia coli	B2	Escherichia coli	300	2	1	Amoxy	0	99	15.7895	10.6867
16CM1	16	C	M	1	small	E.coli	9907	16.521	102.712	16.4139	102.829	Human_Contact	ESBL	D16CM1.fasta	8262	Escherichia coli	E	Escherichia coli	700	2	1	Amoxy	0	99	116.667	11.13
16UM2	16	U	M	2	small	E.coli	9907	16.521	102.712	16.4139	102.829	Human_Non_Contact	ESBL	D16UM2.fasta	69	Escherichia coli	D	Escherichia coli	700	2	1	Amoxy	0	99	116.667	11.13
17CM1	17	C	M	1	small	E.coli	9908	16.5131	102.69	16.4139	102.829	Human_Contact	ESBL	D17CM1.fasta	10	Escherichia coli	A	Escherichia coli	1000	4	0	NA	0	99	111.111	13.3688
17PM1	17	P	M	1	small	E.coli	9908	16.5131	102.69	16.4139	102.829	Pig	ESBL	D17PM1.fasta	206	Escherichia coli	A	Escherichia coli	1000	4	0	NA	0	99	111.111	13.3688
17UM1	17	U	M	1	small	E.coli	9908	16.5131	102.69	16.4139	102.829	Human_Non_Contact	ESBL	D17UM1.fasta	10	Escherichia coli	A	Escherichia coli	1000	4	0	NA	0	99	111.111	13.3688
18CM1	18	C	M	1	small	E.coli	9909	16.4977	102.725	16.4378	102.83	Human_Contact	ESBL	D18CM1.fasta	155	Escherichia coli	B1	Escherichia coli	600	2	1	Pen-strep	0	99	26.087	9.57785
18PM1	18	P	M	1	small	E.coli	9909	16.4977	102.725	16.4378	102.83	Pig	ESBL	D18PM1.fasta	10588	Escherichia coli	A	Escherichia coli	600	2	1	Pen-strep	0	99	26.087	9.57785
19CM1	19	C	M	1	small	E.coli	9910	16.5637	102.762	16.4378	102.83	Human_Contact	ESBL	D19CM1.fasta	3572	Escherichia coli	A	Escherichia coli	900	2	1	Enro	0	99	36	7.16546
1CM1	1	C	M	1	small	E.coli	8801	16.4972	102.986	16.7068	103.08	Human_Contact	ESBL	D1CM1.fasta	602	Escherichia coli	B1	Escherichia coli	0	2	0	NA	0	88	0	2.56492
1PM1	1	P	M	1	small	E.coli	8801	16.4972	102.986	16.7068	103.08	Pig	ESBL	D1PM1.fasta	3014	Escherichia coli	A	Escherichia coli	0	2	0	NA	0	88	0	2.56492
20CM1	20	C	M	1	small	E.coli	9911	16.365	102.745	16.4378	102.83	Human_Contact	ESBL	D20CM1.fasta	38	Escherichia coli	D	Escherichia coli	800	4	1	NA	0	99	38.0952	6.57841
20PM1	20	P	M	1	small	E.coli	9911	16.365	102.745	16.4378	102.83	Pig	ESBL	D20PM1.fasta	3057	Escherichia coli	cladeI	Escherichia coli	800	4	1	NA	0	99	38.0952	6.57841
20UM2	20	U	M	2	small	E.coli	9911	16.365	102.745	16.4378	102.83	Human_Non_Contact	ESBL	D20UM2.fasta	10567	Escherichia coli	A	Escherichia coli	800	4	1	NA	0	99	38.0952	6.57841
21CM1	21	C	M	1	small	E.coli	9912	16.3817	102.714	16.4262	102.828	Human_Contact	ESBL	D21CM1.fasta	542	Escherichia coli	A	Escherichia coli	300	4	1	Enro	0	99	12.5	10.1188
21PM1	21	P	M	1	small	E.coli	9912	16.3817	102.714	16.4262	102.828	Pig	ESBL	D21PM1.fasta	10573	Escherichia coli	B1	Escherichia coli	300	4	1	Enro	0	99	12.5	10.1188
21UM1	21	U	M	1	small	E.coli	9912	16.3817	102.714	16.4262	102.828	Human_Non_Contact	ESBL	D21UM1.fasta	48	Escherichia coli	A	Escherichia coli	300	4	1	Enro	0	99	12.5	10.1188
23CM1	23	C	M	1	small	E.coli	1102	16.794	102.182	16.794	102.182	Human_Contact	ESBL	D23CM1.fasta	10577	Escherichia coli	A	Escherichia coli	3600	4	1	Amoxy	0	11	124.138	0
23PM1	23	P	M	1	small	E.coli	1102	16.794	102.182	16.794	102.182	Pig	ESBL	D23PM1.fasta	1716	Escherichia coli	A	Escherichia coli	3600	4	1	Amoxy	0	11	124.138	0
25CM1	25	C	M	1	small	E.coli	1104	16.7639	102.211	16.794	102.182	Human_Contact	ESBL	D25CM1.fasta	515	Escherichia coli	B1	Escherichia coli	1500	4	1	Pen-strep	0	11	27.2727	3.25993
26PM1	26	P	M	1	small	E.coli	1105	16.7009	102.103	16.7009	102.103	Pig	ESBL	D26PM1.fasta	5229	Escherichia coli	B1	Escherichia coli	1800	4	1	Oxytetra	0	11	58.0645	0
27PM1	27	P	M	1	small	E.coli	1106	16.7033	102.101	16.7009	102.103	Pig	ESBL	D27PM1.fasta	542	Escherichia coli	A	Escherichia coli	2000	4	1	Genta	0	11	33.3333	0.258089
28PM1	28	P	M	1	small	E.coli	1107	16.704	102.098	16.704	102.098	Pig	ESBL	D28PM1.fasta	10571	Escherichia coli	B1	Escherichia coli	300	4	1	Enro	0	11	7.14286	0
29PM1	29	P	M	1	small	E.coli	1108	16.7062	102.097	16.704	102.098	Pig	ESBL	D29PM1.fasta	3171	Escherichia coli	A	Escherichia coli	350	2	0	NA	0	11	15.9091	0.0907033
2CM1	2	C	M	1	small	E.coli	8802	16.4972	102.986	16.7068	103.08	Human_Contact	ESBL	D2CM1.fasta	542	Escherichia coli	A	Escherichia coli	100	2	0	NA	0	88	7.14286	2.56492
2CM2	2	C	M	2	small	E.coli	8802	16.4972	102.986	16.7068	103.08	Human_Contact	ESBL	D2CM2.fasta	602	Escherichia coli	B1	Escherichia coli	100	2	0	NA	0	88	7.14286	2.56492
31CM1	31	C	M	1	small	E.coli	1110	16.7011	102.093	16.704	102.098	Human_Contact	ESBL	D31CM1.fasta	1121	Escherichia coli	A	Escherichia coli	500	4	0	NA	0	11	15.1515	0.517692
31PM1	31	P	M	1	small	E.coli	1110	16.7011	102.093	16.704	102.098	Pig	ESBL	D31PM1.fasta	6786	Escherichia coli	A	Escherichia coli	500	4	0	NA	0	11	15.1515	0.517692
31UM1	31	U	M	1	small	E.coli	1110	16.7011	102.093	16.704	102.098	Human_Non_Contact	ESBL	D31UM1.fasta	744	Escherichia coli	A	Escherichia coli	500	4	0	NA	0	11	15.1515	0.517692
32PM1	32	P	M	1	small	E.coli	4401	16.6435	102.108	15.9249	102.285	Pig	ESBL	D32PM1.fasta	10572	Escherichia coli	B1	Escherichia coli	0	2	0	NA	0	44	0	1.43394
33PM1	33	P	M	1	small	E.coli	4402	16.6419	1021171944	15.9249	102.285	Pig	ESBL	D33PM1.fasta	77	Escherichia coli	A	Escherichia coli	1000	4	0	NA	0	44	13.8889	2.08342
34PM1	34	P	M	1	small	E.coli	4403	16.621	1020951362	15.9249	102.285	Pig	ESBL	D34PM1.fasta	542	Escherichia coli	A	Escherichia coli	600	4	0	NA	0	44	15.3846	1.71619
34PM2	34	P	M	2	small	E.coli	4403	16.621	1020951362	15.9249	102.285	Pig	ESBL	D34PM2.fasta	6730	Escherichia coli	A	Escherichia coli	600	4	0	NA	0	44	15.3846	1.71619
35CM1	35	C	M	1	small	E.coli	4404	16.6111	102.057	16.569	102.05	Human_Contact	ESBL	D35CM1.fasta	7297	Escherichia coli	E	Escherichia coli	1000	4	1	Penicillin	0	44	19.6078	1.31992
35PM1	35	P	M	1	small	E.coli	4404	16.6111	102.057	16.569	102.05	Pig	ESBL	D35PM1.fasta	10	Escherichia coli	A	Escherichia coli	1000	4	1	Penicillin	0	44	19.6078	1.31992
36PM1	36	P	M	1	small	E.coli	4405	16.5071	102.23	16.569	102.05	Pig	ESBL	D36PM1.fasta	48	Escherichia coli	A	Escherichia coli	1000	4	1	Oxytetra	0	44	21.7391	1.10729
37PM1	37	P	M	1	small	E.coli	4406	16.5072	102.229	16.549	102.09	Pig	ESBL	D37PM1.fasta	155	Escherichia coli	B1	Escherichia coli	500	2	1	NA	0	44	166.667	1.0624
37UM1	37	U	M	1	small	E.coli	4406	16.5072	102.229	16.549	102.09	Human_Non_Contact	ESBL	D37UM1.fasta	1193	Escherichia coli	B2	Escherichia coli	500	2	1	NA	0	44	166.667	1.0624
38PM3	38	P	M	3	small	E.coli	4407	16.5024	102.229	16.522	102.22	Pig	ESBL	D38PM3.fasta	190	Escherichia coli	A	Escherichia coli	500	2	1	Amoxy	0	44	13.8889	1.05452
38PM4	38	P	M	4	small	E.coli	4407	16.5024	102.229	16.522	102.22	Pig	ESBL	D38PM4.fasta	48	Escherichia coli	A	Escherichia coli	500	2	1	Amoxy	0	44	13.8889	1.05452
39PM1	39	P	M	1	small	E.coli	4408	16.5026	102.226	16.5385	102.11	Pig	ESBL	D39PM1.fasta	10581	Escherichia coli	A	Escherichia coli	700	2	1	Amoxy	0	44	43.75	0.780094
39UM1	39	U	M	1	small	E.coli	4408	16.5026	102.226	16.5385	102.11	Human_Non_Contact	ESBL	D39UM1.fasta	602	Escherichia coli	B1	Escherichia coli	700	2	1	Amoxy	0	44	43.75	0.780094
3CM1	3	C	M	1	small	E.coli	8803	16.5105	102.993	16.4378	102.83	Human_Contact	ESBL	D3CM1.fasta	131	Escherichia coli	B2	Escherichia coli	200	4	1	NA	0	88	10.5263	3.35102
3PM1	3	P	M	1	small	E.coli	8803	16.5105	102.993	16.4378	102.83	Pig	ESBL	D3PM1.fasta	195	Escherichia coli	A	Escherichia coli	200	4	1	NA	0	88	10.5263	3.35102
42PM2	42	P	M	2	small	E.coli	4411	16.5195	102.06	16.5385	102.11	Pig	ESBL	D42PM2.fasta	10	Escherichia coli	A	Escherichia coli	0	4	0	NA	0	44	0	1.65691
43CM1	43	C	M	1	small	E.coli	4412	16.5325	102.078	16.5472	102.099	Human_Contact	ESBL	D43CM1.fasta	2170	Escherichia coli	B1	Escherichia coli	300	4	1	Enro	0	44	42.8571	1.04188
43PM1	43	P	M	1	small	E.coli	4412	16.5325	102.078	16.5472	102.099	Pig	ESBL	D43PM1.fasta	10	Escherichia coli	A	Escherichia coli	300	4	1	Enro	0	44	42.8571	1.04188
43UM1	43	U	M	1	small	E.coli	4412	16.5325	102.078	16.5472	102.099	Human_Non_Contact	ESBL	D43UM1.fasta	10	Escherichia coli	A	Escherichia coli	300	4	1	Enro	0	44	42.8571	1.04188
44CM1	44	C	M	1	small	E.coli	4413	16.5262	102.085	16.5211	102.087	Human_Contact	ESBL	D44CM1.fasta	3052	Escherichia coli	D	Escherichia coli	350	4	1	Enro	0	44	15.2174	0.17542
44CM2	44	C	M	2	small	E.coli	4413	16.5262	102.085	16.5211	102.087	Human_Contact	ESBL	D44CM2.fasta	1196	Escherichia coli	B1	Escherichia coli	350	4	1	Enro	0	44	15.2174	0.17542
45CM1	45	C	M	1	small	E.coli	9913	16.3432	102.852	16.3419	102.804	Human_Contact	ESBL	D45CM1.fasta	10	Escherichia coli	A	Escherichia coli	700	4	1	Genta	0	99	21.2121	2.4548
45PM3	45	P	M	3	small	E.coli	9913	16.3432	102.852	16.3419	102.804	Pig	ESBL	D45PM3.fasta	1112	Escherichia coli	A	Escherichia coli	700	4	1	Genta	0	99	21.2121	2.4548
46CM1	46	C	M	1	small	E.coli	9914	16.3437	102.852	16.3419	102.804	Human_Contact	ESBL	D46CM1.fasta	190	Escherichia coli	A	Escherichia coli	800	4	1	Enro	0	99	13.5593	2.42027
46PM1	46	P	M	1	small	E.coli	9914	16.3437	102.852	16.3419	102.804	Pig	ESBL	D46PM1.fasta	48	Escherichia coli	A	Escherichia coli	800	4	1	Enro	0	99	13.5593	2.42027
47PM2	47	P	M	2	small	E.coli	9915	16.3412	102.85	16.3419	102.804	Pig	ESBL	D47PM2.fasta	10594	Escherichia coli	E or cladeI	Escherichia coli	400	4	1	Enro	0	99	21.0526	2.59152
48CM1	48	C	M	1	small	E.coli	3307	15.8953	102.37	15.8059	102.414	Human_Contact	ESBL	D48CM1.fasta	1286	Escherichia coli	A	Escherichia coli	300	2	1	NA	0	33	14.2857	5.3858
48CM2	48	C	M	2	small	E.coli	3307	15.8953	102.37	15.8059	102.414	Human_Contact	ESBL	D48CM2.fasta	48	Escherichia coli	A	Escherichia coli	300	2	1	NA	0	33	14.2857	5.3858
48CM3	48	C	M	3	small	E.coli	3307	15.8953	102.37	15.8059	102.414	Human_Contact	ESBL	D48CM3.fasta	1286	Escherichia coli	A	Escherichia coli	300	2	1	NA	0	33	14.2857	5.3858
48CM4	48	C	M	4	small	E.coli	3307	15.8953	102.37	15.8059	102.414	Human_Contact	ESBL	D48CM4.fasta	1286	Escherichia coli	A	Escherichia coli	300	2	1	NA	0	33	14.2857	5.3858
48PM1	48	P	M	1	small	E.coli	3307	15.8953	102.37	15.8059	102.414	Pig	ESBL	D48PM1.fasta	10562	Escherichia coli	A	Escherichia coli	300	2	1	NA	0	33	14.2857	5.3858
49CM1	49	C	M	1	small	E.coli	3308	15.897	102.367	15.8059	102.414	Human_Contact	ESBL	D49CM1.fasta	2012	Escherichia coli	B1	Escherichia coli	1000	4	1	NA	0	33	23.8095	5.69742
49PM1	49	P	M	1	small	E.coli	3308	15.897	102.367	15.8059	102.414	Pig	ESBL	D49PM1.fasta	48	Escherichia coli	A	Escherichia coli	1000	4	1	NA	0	33	23.8095	5.69742
49PM2	49	P	M	2	small	E.coli	3308	15.897	102.367	15.8059	102.414	Pig	ESBL	D49PM2.fasta	10578	Escherichia coli	A	Escherichia coli	1000	4	1	NA	0	33	23.8095	5.69742
50CM1	50	C	M	1	small	E.coli	3309	15.898	102.369	15.8059	102.414	Human_Contact	ESBL	D50CM1.fasta	1193	Escherichia coli	B2	Escherichia coli	150	4	1	NA	0	33	12.5	5.5164
50CM2	50	C	M	2	small	E.coli	3309	15.898	102.369	15.8059	102.414	Human_Contact	ESBL	D50CM2.fasta	206	Escherichia coli	A	Escherichia coli	150	4	1	NA	0	33	12.5	5.5164
50PM1	50	P	M	1	small	E.coli	3309	15.898	102.369	15.8059	102.414	Pig	ESBL	D50PM1.fasta	10583	Escherichia coli	A	Escherichia coli	150	4	1	NA	0	33	12.5	5.5164
50PM2	50	P	M	2	small	E.coli	3309	15.898	102.369	15.8059	102.414	Pig	ESBL	D50PM2.fasta	6775	Escherichia coli	B1	Escherichia coli	150	4	1	NA	0	33	12.5	5.5164
51PM1	51	P	M	1	small	E.coli	3310	15.8974	102.399	15.9301	102.282	Pig	ESBL	D51PM1.fasta	10580	Escherichia coli	A	Escherichia coli	1500	4	1	Pen-strep	0	33	25.4237	2.79971
51PM2	51	P	M	2	small	E.coli	3310	15.8974	102.399	15.9301	102.282	Pig	ESBL	D51PM2.fasta	1788	Escherichia coli	A	Escherichia coli	1500	4	1	Pen-strep	0	33	25.4237	2.79971
51UM1	51	U	M	1	small	E.coli	3310	15.8974	102.399	15.9301	102.282	Human_Non_Contact	ESBL	D51UM1.fasta	1421	Escherichia coli	A	Escherichia coli	1500	4	1	Pen-strep	0	33	25.4237	2.79971
52CM1	52	C	M	1	small	E.coli	3311	15.8936	102.401	15.8124	102.601	Human_Contact	ESBL	D52CM1.fasta	6308	Escherichia coli	B2	Escherichia coli	1500	4	1	Genta	0	33	37.5	2.55058
52PM1	52	P	M	1	small	E.coli	3311	15.8936	102.401	15.8124	102.601	Pig	ESBL	D52PM1.fasta	10595	Escherichia coli	A	Escherichia coli	1500	4	1	Genta	0	33	37.5	2.55058
52PM2	52	P	M	2	small	E.coli	3311	15.8936	102.401	15.8124	102.601	Pig	ESBL	D52PM2.fasta	683	Escherichia coli	B1	Escherichia coli	1500	4	1	Genta	0	33	37.5	2.55058
53PM1	53	P	M	1	small	E.coli	3312	15.8922	102.397	15.9583	102.54	Pig	ESBL	D53PM1.fasta	165	Escherichia coli	A	Escherichia coli	1200	4	1	Enro	0	33	33.3333	2.79637
53PM2	53	P	M	2	small	E.coli	3312	15.8922	102.397	15.9583	102.54	Pig	ESBL	D53PM2.fasta	3171	Escherichia coli	A	Escherichia coli	1200	4	1	Enro	0	33	33.3333	2.79637
54CM1	54	C	M	1	small	E.coli	3313	15.9068	102.379	15.9264	102.282	Human_Contact	ESBL	D54CM1.fasta	48	Escherichia coli	A	Escherichia coli	250	4	1	Enro	0	33	11.9048	4.6115
54CM2	54	C	M	2	small	E.coli	3313	15.9068	102.379	15.9264	102.282	Human_Contact	ESBL	D54CM2.fasta	10562	Escherichia coli	A	Escherichia coli	250	4	1	Enro	0	33	11.9048	4.6115
54CM3	54	C	M	3	small	E.coli	3313	15.9068	102.379	15.9264	102.282	Human_Contact	ESBL	D54CM3.fasta	195	Escherichia coli	A	Escherichia coli	250	4	1	Enro	0	33	11.9048	4.6115
54PM1	54	P	M	1	small	E.coli	3313	15.9068	102.379	15.9264	102.282	Pig	ESBL	D54PM1.fasta	48	Escherichia coli	A	Escherichia coli	250	4	1	Enro	0	33	11.9048	4.6115
54PM2	54	P	M	2	small	E.coli	3313	15.9068	102.379	15.9264	102.282	Pig	ESBL	D54PM2.fasta	10	Escherichia coli	A	Escherichia coli	250	4	1	Enro	0	33	11.9048	4.6115
54PM3	54	P	M	3	small	E.coli	3313	15.9068	102.379	15.9264	102.282	Pig	ESBL	D54PM3.fasta	1638	Escherichia coli	A	Escherichia coli	250	4	1	Enro	0	33	11.9048	4.6115
55CM2	55	C	M	2	small	E.coli	3314	15.9067	102.379	15.9301	102.282	Human_Contact	ESBL	D55CM2.fasta	5951	Escherichia coli	A	Escherichia coli	150	4	1	Oxytetra	0	33	10.7143	4.61713
56CM2	56	C	M	2	small	E.coli	9916	16.4691	102.593	16.4968	102.963	Human_Contact	ESBL	D56CM2.fasta	34	Escherichia coli	A	Escherichia coli	800	5	1	Enro	0	99	14.2857	13.7069
56PM1	56	P	M	1	small	E.coli	9916	16.4691	102.593	16.4968	102.963	Pig	ESBL	D56PM1.fasta	48	Escherichia coli	A	Escherichia coli	800	5	1	Enro	0	99	14.2857	13.7069
56UM1	56	U	M	1	small	E.coli	9916	16.4691	102.593	16.4968	102.963	Human_Non_Contact	ESBL	D56UM1.fasta	345	Escherichia coli	B1	Escherichia coli	800	5	1	Enro	0	99	14.2857	13.7069
57CM2	57	C	M	2	small	E.coli	9917	16.4681	102.957	16.4968	102.963	Human_Contact	ESBL	D57CM2.fasta	10586	Escherichia coli	A	Escherichia coli	4000	2	1	Enro	0	99	90.9091	1.00193
57PM3	57	P	M	3	small	E.coli	9917	16.4681	102.957	16.4968	102.963	Pig	ESBL	D57PM3.fasta	5204	Escherichia coli	A	Escherichia coli	4000	2	1	Enro	0	99	90.9091	1.00193
57UM1	57	U	M	1	small	E.coli	9917	16.4681	102.957	16.4968	102.963	Human_Non_Contact	ESBL	D57UM1.fasta	10	Escherichia coli	A	Escherichia coli	4000	2	1	Enro	0	99	90.9091	1.00193
58UM1	58	U	M	1	small	E.coli	9918	16.4585	102.959	16.4748	102.865	Human_Non_Contact	ESBL	D58UM1.fasta	224	Escherichia coli	B1	Escherichia coli	3500	2	1	Tiammulin	0	99	194.444	1.07678
59CM1	59	C	M	1	small	E.coli	9919	16.4604	102.959	16.4748	102.865	Human_Contact	ESBL	D59CM1.fasta	48	Escherichia coli	A	Escherichia coli	1000	2	1	Amoxy	0	99	55.5556	1.03493
59CM2	59	C	M	2	small	E.coli	9919	16.4604	102.959	16.4748	102.865	Human_Contact	ESBL	D59CM2.fasta	10	Escherichia coli	A	Escherichia coli	1000	2	1	Amoxy	0	99	55.5556	1.03493
59PM1	59	P	M	1	small	E.coli	9919	16.4604	102.959	16.4748	102.865	Pig	ESBL	D59PM1.fasta	10	Escherichia coli	A	Escherichia coli	1000	2	1	Amoxy	0	99	55.5556	1.03493
5PM1	5	P	M	1	small	E.coli	3302	15.9211	102.389	16.4139	102.829	Pig	ESBL	D5PM1.fasta	155	Escherichia coli	B1	Escherichia coli	1000	2	1	Oxytetra	0	33	16.9492	3.96254
5PM2	5	P	M	2	small	E.coli	3302	15.9211	102.389	16.4139	102.829	Pig	ESBL	D5PM2.fasta	542	Escherichia coli	A	Escherichia coli	1000	2	1	Oxytetra	0	33	16.9492	3.96254
5UM1	5	U	M	1	small	E.coli	3302	15.9211	102.389	16.4139	102.829	Human_Non_Contact	ESBL	D5UM1.fasta	10560	Escherichia coli	A	Escherichia coli	1000	2	1	Oxytetra	0	33	16.9492	3.96254
60CM1	60	C	M	1	small	E.coli	9920	16.4769	102.896	16.4343	102.861	Human_Contact	ESBL	D60CM1.fasta	10	Escherichia coli	A	Escherichia coli	300	4	1	Pen-strep	0	99	13.6364	3.50406
69CM1	69	C	M	1	small	E.coli	2201	15.6986	102.704	16.704	102.098	Human_Contact	ESBL	D69CM1.fasta	7176	Escherichia coli	B1	Escherichia coli	200	4	0	NA	0	22	18.1818	9.96603
69PM1	69	P	M	1	small	E.coli	2201	15.6986	102.704	16.704	102.098	Pig	ESBL	D69PM1.fasta	10	Escherichia coli	A	Escherichia coli	200	4	0	NA	0	22	18.1818	9.96603
6CM1	6	C	M	1	small	E.coli	3303	15.8947	102.362	15.9301	102.282	Human_Contact	ESBL	D6CM1.fasta	906	Escherichia coli	B1	Escherichia coli	500	2	1	Chlortetracycline	0	33	166.667	6.14967
6CM2	6	C	M	2	small	E.coli	3303	15.8947	102.362	15.9301	102.282	Human_Contact	ESBL	D6CM2.fasta	38	Escherichia coli	D	Escherichia coli	500	2	1	Chlortetracycline	0	33	166.667	6.14967
6CM3	6	C	M	3	small	E.coli	3303	15.8947	102.362	15.9301	102.282	Human_Contact	ESBL	D6CM3.fasta	746	Escherichia coli	A	Escherichia coli	500	2	1	Chlortetracycline	0	33	166.667	6.14967
6PM1	6	P	M	1	small	E.coli	3303	15.8947	102.362	15.9301	102.282	Pig	ESBL	D6PM1.fasta	155	Escherichia coli	B1	Escherichia coli	500	2	1	Chlortetracycline	0	33	166.667	6.14967
70PM1	70	P	M	1	small	E.coli	2202	15.6983	102.704	16.704	102.098	Pig	ESBL	D70PM1.fasta	7176	Escherichia coli	B1	Escherichia coli	0	2	0	NA	0	22	0	9.96167
71PM1	71	P	M	1	small	E.coli	2203	15.6983	102.704	15.7338	102.793	Pig	ESBL	D71PM1.fasta	48	Escherichia coli	A	Escherichia coli	250	2	1	Enro	0	22	11.9048	9.96137
72PM1	72	P	M	1	small	E.coli	2204	15.694	102.703	15.7338	102.793	Pig	ESBL	D72PM1.fasta	398	Escherichia coli	A	Escherichia coli	0	2	1	NA	0	22	0	10.0596
72UM1	72	U	M	1	small	E.coli	2204	15.694	102.703	15.7338	102.793	Human_Non_Contact	ESBL	D72UM1.fasta	226	Escherichia coli	A	Escherichia coli	0	2	1	NA	0	22	0	10.0596
73PM1	73	P	M	1	small	E.coli	2205	15.6927	102.704	15.7338	102.793	Pig	ESBL	D73PM1.fasta	165	Escherichia coli	A	Escherichia coli	0	2	0	NA	0	22	0	9.93729
73PM3	73	P	M	3	small	E.coli	2205	15.6927	102.704	15.7338	102.793	Pig	ESBL	D73PM3.fasta	711	Escherichia coli	B1	Escherichia coli	0	2	0	NA	0	22	0	9.93729
75PM1	75	P	M	1	small	E.coli	2207	15.7026	102.709	15.7338	102.793	Pig	ESBL	D75PM1.fasta	101	Escherichia coli	B1	Escherichia coli	200	2	0	NA	0	22	11.1111	9.41692
75PM2	75	P	M	2	small	E.coli	2207	15.7026	102.709	15.7338	102.793	Pig	ESBL	D75PM2.fasta	1140	Escherichia coli	E	Escherichia coli	200	2	0	NA	0	22	11.1111	9.41692
76PM1	76	P	M	1	small	E.coli	2208	15.6982	102.709	15.7338	102.793	Pig	ESBL	D76PM1.fasta	6449	Escherichia coli	A	Escherichia coli	50	2	0	NA	0	22	50	9.43921
77CM1	77	C	M	1	small	E.coli	2209	15.694	102.703	15.7334	102.795	Human_Contact	ESBL	D77CM1.fasta	871	Escherichia coli	A	Escherichia coli	240	4	1	Enro	0	22	240	10.0427
78CM1	78	C	M	1	small	E.coli	8804	16.6046	103.128	16.7021	103.08	Human_Contact	ESBL	D78CM1.fasta	189	Escherichia coli	A	Escherichia coli	180	4	1	Enro	0	88	5.80645	5.95298
78UM1	78	U	M	1	small	E.coli	8804	16.6046	103.128	16.7021	103.08	Human_Non_Contact	ESBL	D78UM1.fasta	6730	Escherichia coli	A	Escherichia coli	180	4	1	Enro	0	88	5.80645	5.95298
79CM1	79	C	M	1	small	E.coli	8805	16.6033	103.129	16.7068	103.08	Human_Contact	ESBL	D79CM1.fasta	2064	Escherichia coli	E	Escherichia coli	200	4	1	Enro	0	88	28.5714	5.98739
7CM1	7	C	M	1	small	E.coli	3304	15.9199	102.396	15.9301	102.282	Human_Contact	ESBL	D7CM1.fasta	1286	Escherichia coli	A	Escherichia coli	200	2	1	Linco-streptomicin	0	33	2.73973	3.39888
7CM2	7	C	M	2	small	E.coli	3304	15.9199	102.396	15.9301	102.282	Human_Contact	ESBL	D7CM2.fasta	278	Escherichia coli	B1	Escherichia coli	200	2	1	Linco-streptomicin	0	33	2.73973	3.39888
7PM1	7	P	M	1	small	E.coli	3304	15.9199	102.396	15.9301	102.282	Pig	ESBL	D7PM1.fasta	1788	Escherichia coli	A	Escherichia coli	200	2	1	Linco-streptomicin	0	33	2.73973	3.39888
7UM1	7	U	M	1	small	E.coli	3304	15.9199	102.396	15.9301	102.282	Human_Non_Contact	ESBL	D7UM1.fasta	8466	Escherichia coli	B1	Escherichia coli	200	2	1	Linco-streptomicin	0	33	2.73973	3.39888
81UM1	81	U	M	1	small	E.coli	8807	16.5259	103.022	16.7068	103.08	Human_Non_Contact	ESBL	D81UM1.fasta	131	Escherichia coli	B2	Escherichia coli	0	4	0	NA	0	88	0	6.63631
82PM2	82	P	M	2	small	E.coli	8808	16.5164	103.02	16.7068	103.08	Pig	ESBL	D82PM2.fasta	7176	Escherichia coli	B1	Escherichia coli	0	4	0	NA	0	88	0	6.3897
83PM1	83	P	M	1	small	E.coli	8809	16.5111	103.02	16.7068	103.08	Pig	ESBL	D83PM1.fasta	101	Escherichia coli	B1	Escherichia coli	400	4	0	NA	0	88	66.6667	6.35581
83UM1	83	U	M	1	small	E.coli	8809	16.5111	103.02	16.7068	103.08	Human_Non_Contact	ESBL	D83UM1.fasta	1193	Escherichia coli	B2	Escherichia coli	400	4	0	NA	0	88	66.6667	6.35581
84PM1	84	P	M	1	small	E.coli	8810	16.5082	103.019	16.7068	103.08	Pig	ESBL	D84PM1.fasta	48	Escherichia coli	A	Escherichia coli	600	4	0	NA	0	88	300	6.20253
85CM1	85	C	M	1	small	E.coli	5501	16.6985	102.557	16.651	102.379	Human_Contact	ESBL	D85CM1.fasta	685	Escherichia coli	A	Escherichia coli	100	6	1	Oxytetra	0	55	3.33333	18.007
85PM1	85	P	M	1	small	E.coli	5501	16.6985	102.557	16.651	102.379	Pig	ESBL	D85PM1.fasta	336	Escherichia coli	B1	Escherichia coli	100	6	1	Oxytetra	0	55	3.33333	18.007
85UM1	85	U	M	1	small	E.coli	5501	16.6985	102.557	16.651	102.379	Human_Non_Contact	ESBL	D85UM1.fasta	394	Escherichia coli	D	Escherichia coli	100	6	1	Oxytetra	0	55	3.33333	18.007
86PM1	86	P	M	1	small	E.coli	5502	16.6994	102.561	16.651	102.379	Pig	ESBL	D86PM1.fasta	155	Escherichia coli	B1	Escherichia coli	200	4	1	Oxytetra	0	55	13.3333	18.0736
86PM2	86	P	M	2	small	E.coli	5502	16.6994	102.561	16.651	102.379	Pig	ESBL	D86PM2.fasta	77	Escherichia coli	A	Escherichia coli	200	4	1	Oxytetra	0	55	13.3333	18.0736
86PM3	86	P	M	3	small	E.coli	5502	16.6994	102.561	16.651	102.379	Pig	ESBL	D86PM3.fasta	10584	Escherichia coli	B1	Escherichia coli	200	4	1	Oxytetra	0	55	13.3333	18.0736
87PM1	87	P	M	1	small	E.coli	5503	16.7038	102.568	16.651	102.379	Pig	ESBL	D87PM1.fasta	772	Escherichia coli	A	Escherichia coli	500	2	1	Pen-strep	0	55	125	18.306
88CM1	88	C	M	1	small	E.coli	5504	16.7041	102.568	16.651	102.379	Human_Contact	ESBL	D88CM1.fasta	10582	Escherichia coli	D	Escherichia coli	200	2	0	NA	0	55	18.1818	18.318
89PM1	89	P	M	1	small	E.coli	5505	16.7024	102.565	16.651	102.379	Pig	ESBL	D89PM1.fasta	3274	Escherichia coli	A	Escherichia coli	350	2	0	NA	0	55	18.4211	18.2085
89UM1	89	U	M	1	small	E.coli	5505	16.7024	102.565	16.651	102.379	Human_Non_Contact	ESBL	D89UM1.fasta	155	Escherichia coli	B1	Escherichia coli	350	2	0	NA	0	55	18.4211	18.2085
8PM1	8	P	M	1	small	E.coli	3305	15.9184	102.389	15.9301	102.282	Pig	ESBL	D8PM1.fasta	10	Escherichia coli	A	Escherichia coli	300	2	1	Enro	0	33	20	3.88019
8UM1	8	U	M	1	small	E.coli	3305	15.9184	102.389	15.9301	102.282	Human_Non_Contact	ESBL	D8UM1.fasta	542	Escherichia coli	A	Escherichia coli	300	2	1	Enro	0	33	20	3.88019
90CM1	90	C	M	1	small	E.coli	5506	16.7006	102.514	16.651	102.379	Human_Contact	ESBL	D90CM1.fasta	58	Escherichia coli	B1	Escherichia coli	360	4	1	Enro	0	55	27.6923	15.164
90PM1	90	P	M	1	small	E.coli	5506	16.7006	102.514	16.651	102.379	Pig	ESBL	D90PM1.fasta	189	Escherichia coli	A	Escherichia coli	360	4	1	Enro	0	55	27.6923	15.164
90UM1	90	U	M	1	small	E.coli	5506	16.7006	102.514	16.651	102.379	Human_Non_Contact	ESBL	D90UM1.fasta	58	Escherichia coli	B1	Escherichia coli	360	4	1	Enro	0	55	27.6923	15.164
91PM1	91	P	M	1	small	E.coli	5507	16.7316	102.552	16.651	102.379	Pig	ESBL	D91PM1.fasta	6732	Escherichia coli	B1	Escherichia coli	500	2	0	NA	0	55	29.4118	18.7438
91PM2	91	P	M	2	small	E.coli	5507	16.7316	102.552	16.651	102.379	Pig	ESBL	D91PM2.fasta	7176	Escherichia coli	B1	Escherichia coli	500	2	0	NA	0	55	29.4118	18.7438
93CM1	93	C	M	1	small	E.coli	8811	16.5315	102.981	16.4378	102.83	Human_Contact	ESBL	D93CM1.fasta	1638	Escherichia coli	A	Escherichia coli	1500	4	1	Pen-strep	0	88	300	2.16335
93PM1	93	P	M	1	small	E.coli	8811	16.5315	102.981	16.4378	102.83	Pig	ESBL	D93PM1.fasta	654	Escherichia coli	B1	Escherichia coli	1500	4	1	Pen-strep	0	88	300	2.16335
94PM1	94	P	M	1	small	E.coli	8812	16.5297	102.98	16.4378	102.83	Pig	ESBL	D94PM1.fasta	1244	Escherichia coli	A	Escherichia coli	0	6	0	NA	0	88	0	2.01794
95CM1	95	C	M	1	small	E.coli	8813	16.5262	102.98	16.4139	102.829	Human_Contact	ESBL	D95CM1.fasta	515	Escherichia coli	B1	Escherichia coli	600	2	1	Pen-strep	0	88	16.2162	2.04589
95PM1	95	P	M	1	small	E.coli	8813	16.5262	102.98	16.4139	102.829	Pig	ESBL	D95PM1.fasta	515	Escherichia coli	B1	Escherichia coli	600	2	1	Pen-strep	0	88	16.2162	2.04589
95PM2	95	P	M	2	small	E.coli	8813	16.5262	102.98	16.4139	102.829	Pig	ESBL	D95PM2.fasta	195	Escherichia coli	A	Escherichia coli	600	2	1	Pen-strep	0	88	16.2162	2.04589
95UM1	95	U	M	1	small	E.coli	8813	16.5262	102.98	16.4139	102.829	Human_Non_Contact	ESBL	D95UM1.fasta	398	Escherichia coli	A	Escherichia coli	600	2	1	Pen-strep	0	88	16.2162	2.04589
95UM2	95	U	M	2	small	E.coli	8813	16.5262	102.98	16.4139	102.829	Human_Non_Contact	ESBL	D95UM2.fasta	515	Escherichia coli	B1	Escherichia coli	600	2	1	Pen-strep	0	88	16.2162	2.04589
96CM1	96	C	M	1	small	E.coli	8814	16.5236	102.978	16.4139	102.829	Human_Contact	ESBL	D96CM1.fasta	131	Escherichia coli	B2	Escherichia coli	0	2	0	NA	0	88	0	1.83464
96PM1	96	P	M	1	small	E.coli	8814	16.5236	102.978	16.4139	102.829	Pig	ESBL	D96PM1.fasta	29	Escherichia coli	B1	Escherichia coli	0	2	0	NA	0	88	0	1.83464
96UM1	96	U	M	1	small	E.coli	8814	16.5236	102.978	16.4139	102.829	Human_Non_Contact	ESBL	D96UM1.fasta	1193	Escherichia coli	B2	Escherichia coli	0	2	0	NA	0	88	0	1.83464
97CM1	97	C	M	1	small	E.coli	8815	16.5278	102.979	16.4139	102.829	Human_Contact	ESBL	D97CM1.fasta	48	Escherichia coli	A	Escherichia coli	200	4	0	NA	0	88	25	1.89243
98CM1	98	C	M	1	small	E.coli	8816	16.5213	102.973	16.4139	102.829	Human_Contact	ESBL	D98CM1.fasta	10562	Escherichia coli	A	Escherichia coli	200	4	0	NA	0	88	8	1.30344
98PM1	98	P	M	1	small	E.coli	8816	16.5213	102.973	16.4139	102.829	Pig	ESBL	D98PM1.fasta	6449	Escherichia coli	A	Escherichia coli	200	4	0	NA	0	88	8	1.30344
98UM1	98	U	M	1	small	E.coli	8816	16.5213	102.973	16.4139	102.829	Human_Non_Contact	ESBL	D98UM1.fasta	10562	Escherichia coli	A	Escherichia coli	200	4	0	NA	0	88	8	1.30344
99CM1	99	C	M	1	small	E.coli	8817	16.5163	102.972	16.4139	102.829	Human_Contact	ESBL	D99CM1.fasta	6786	Escherichia coli	A	Escherichia coli	0	2	0	NA	0	88	0	1.09497
99PM1	99	P	M	1	small	E.coli	8817	16.5163	102.972	16.4139	102.829	Pig	ESBL	D99PM1.fasta	398	Escherichia coli	A	Escherichia coli	0	2	0	NA	0	88	0	1.09497
99PM2	99	P	M	2	small	E.coli	8817	16.5163	102.972	16.4139	102.829	Pig	ESBL	D99PM2.fasta	10591	Escherichia coli	A	Escherichia coli	0	2	0	NA	0	88	0	1.09497
99PM3	99	P	M	3	small	E.coli	8817	16.5163	102.972	16.4139	102.829	Pig	ESBL	D99PM3.fasta	48	Escherichia coli	A	Escherichia coli	0	2	0	NA	0	88	0	1.09497
99UM1	99	U	M	1	small	E.coli	8817	16.5163	102.972	16.4139	102.829	Human_Non_Contact	ESBL	D99UM1.fasta	69	Escherichia coli	D	Escherichia coli	0	2	0	NA	0	88	0	1.09497
9CM1	9	C	M	1	small	E.coli	3306	15.9394	102.391	15.8124	102.601	Human_Contact	ESBL	D9CM1.fasta	549	Escherichia coli	D	Escherichia coli	500	4	1	Oxytetra-streptomicin	1	33	41.6667	4.11491
9UM1	9	U	M	1	small	E.coli	3306	15.9394	102.391	15.8124	102.601	Human_Non_Contact	ESBL	D9UM1.fasta	10	Escherichia coli	A	Escherichia coli	500	4	1	Oxytetra-streptomicin	1	33	41.6667	4.11491

## Sheet: Legend
Readme: This table contains the metadata for farms as well as metadata for the isolates. Note that each row represents the isolate number
Column identifiers:	Description
Bacterial_Isolate_ID	Isolate ID
Farm_number	farm ID number
Source	Host Source
	C - Human Contact
	U - Human non-contact
	P - pig
Selection_plate	plate from which the isolate was recovered
	M - ESBL/AmpC selection
	P - polymixin Selection
	C - Carbapenemase Selection
Colony_number	Colony Number
Farm_size	Farm Size
	Small
	Medium
Species_MALDI_TOF	Species Identification by MALDI-TOF
ID
x_farm	latitude
y_farm	longitude
lat_drugStore	Latitude of closest drug store
long_drugStore	Longtiude of closest drug store
Host	Host
Selection	Selection Plate
	ESBL
ST	Sequence Type
Kmer_Species	Species identified by Kraken
PhG	Phylogenetic Group
Final_Species - Final Species allocation	Final Species Allocation
cost_antibiotics	Total of Antimicrobial Cost at farm
manure_management	How manure was managed
	2 - Discarded
	4 - Used as Fertiliser
	5 - Used as Fuel
	6 - Sold
used_drugs_recently	Use antimicrobials in the past month
	1 - Yes
	0 - No
most_commondrug	Class of Most common used antimicrobial at farm
special_feed	use of antimicrobial supplemented feed
	1 - Yes
	0 - No
District_code
amu	Antimicrobial Use
min_dis_DS	minimal distance to a drug store
